# Supplementary material for: Impact of whole-genome duplications on structural variant evolution in Cochlearia
Source: Nat Commun. 2024 Jun 25;15:5377. doi: 10.1038/s41467-024-49679-y (PMC11199601; doi:10.1038/s41467-024-49679-y)
Supplement: Supplementary file 4 — Source Data [file 41467_2024_49679_MOESM4_ESM.xlsx]

## Sheet: Figure 1a
Figure 1a. European sampling locations for the short-read sequenced populations and long-read sequenced individuals.
population	lat	lon	ploidy	n	long_read
ALO	56.1028	-3.80791	4	3	0
ARN	64.7669	-23.62	2	4	0
AUV	45.1296	2.60701	2	8	0
BEA	69.3942	19.4543	4	1	0
BEI	57.5892	-6.26469	2	10	0
BER	64.7033	-14.3242	2	4	0
BJO	78.2022	15.3097	2	1	0
BNK	54.7837	-2.33754	2	1	0
BRE	64.7436	-14.0039	2	4	0
BRI	69.6929	18.8822	4	2	0
CHA	54.2893	-2.15093	2	2	0
CHT	53.0938	-1.57613	4	4	0
DIE	46.9512	13.936	2	3	0
DOT	56.5295	-4.71519	4	7	0
DYR	60.958	6.935	4	5	0
ELI	56.1848	-2.81303	4	4	0
ERS	55.9043	-4.44072	4	4	0
FAU	64.4835	-14.485	2	4	0
FLA	63.024	7.767	4	5	0
FLT	63.345	10.218	4	4	0
FTW	56.8218	-5.10783	4	4	0
GAL	43.6447	-7.61103	2	8	0
GAN	46.7114	7.44111	2	8	0
GOR	57.1074	-3.66485	4	7	0
GRE	54.0751	-1.81148	4	4	0
GUL	68.5336	15.7276	4	8	0
HRU	65.2596	-21.1092	2	3	0
JAZ	49.002	19.2867	2	8	0
JOR	54.7134	-2.29988	2	4	0
KAU	61.209	7.147	4	4	0
KVA	69.6888	18.8325	4	3	0
LAB	54.672	-2.231	2	8	0
LAE	61.102	7.472	4	4	0
LAL	55.5345	-5.12561	4	4	0
LAW	56.5217	-4.30136	4	7	0
LNL	56.538	-4.29126	4	4	0
LOC	56.1613	-4.96433	4	1	0
LOD	68.5071	15.876	4	8	0
LON	78.2232	15.6267	2	1	0
LOS	57.8773	-6.92936	4	4	0
LUT	50.6956	5.99427	2	8	0
MEL	69.2671	19.9206	4	1	0
NEI	57.4235	-6.78826	4	5	0
NEN	54.815	-2.43521	2	7	0
NOM	64.5011	-165.406	2	1	0
ODN	53.3478	-1.79896	2	7	0
ORS	68.2046	14.3976	4	8	0
POL	50.4178	19.4914	6	8	0
PUY	45.4082	3.06545	2	4	0
PYR	43.5413	-6.08227	2	7	0
ROS	49.0175	19.2806	2	8	0
ROT	54.4904	-3.60484	4	4	0
RUN	62.393	5.649	4	6	0
RUZ	49.0752	19.3066	2	1	0
SAL	48.1251	12.7542	2	3	0
SCU	56.7019	-2.4543	4	4	0
SKI	69.3787	20.2354	4	1	0
SKN	54.5711	-0.8962	4	4	0
SOR	68.6743	15.7775	4	8	0
STE	47.34	14.7374	2	7	0
STO	63.8167	-21.0333	2	4	0
SVA	78.2383	15.5126	2	1	0
TAT1	49.163	20.154	6	4	0
TAT2	49	20.0658	6	4	0
TJE	68.6278	16.5653	4	8	0
TNG	62.913	8.20299	4	5	0
TRI	51.4775	-56.8761	2	1	0
TRO	69.6249	19.0454	4	3	0
UIG	57.5898	-6.36166	4	10	0
ULR	47.8998	10.36	6	8	0
VAG	69.7751	19.2931	4	3	0
VEG	43.4653	-7.05268	2	2	0
VES	68.2166	13.5291	4	8	0
VIL	43.0721	-6.33399	2	1	0
WLG	64.7964	-166.472	2	1	0
WOL	47.8316	9.76181	2	4	0
AAH_2	49.9696	-5.21769	4	1	1
BPS_1	49.9681	-5.21564	4	1	1
C10	47.6717	15.4761	2	1	1
C12	47.8319	9.76113	2	1	1
C14	43.0718	-6.33333	2	1	1
C17	45.1296	2.60701	2	1	1
C19	43.0891	-6.33662	2	1	1
C2	47.7516	14.7653	2	1	1
C20	47.8491	15.3899	2	1	1
C21	45.1911	2.5407	2	1	1
CUR	56.1613	-4.96433	4	1	1
ELI_23	56.1848	-2.81303	4	1	1
Lab_22	54.672	-2.231	2	1	1
nent30	54.815	-2.43521	2	1	1
ON12	56.7024	-5.22059	4	1	1
Rot_20	54.4904	-3.60484	4	1	1
rot26	54.4904	-3.60484	4	1	1
TRE_13	50.5484	-5.03488	4	1	1
C24	54.8934	-4.38478	8	1	1
C27	49.15	20.15	6	1	1
C13	49.3683	9.71681	2	1	1
C5	63.9331	-22.6918	2	1	1
C18	64.483	-14.491	2	1	1
C23	54.1005	-2.16818	2	1	1

## Sheet: Figure 1b & 1c
Figure 1b & 1c. Pairwise nucleotide diversity (pi) and Tajima's D estimates for the short-read sequenced populations.
population	ploidy	pi	tajima_d
alo	4	0.00111406	-0.97184
arn	2	0.00379148	0.403218
auv	2	0.0030639	0.375177
bei	2	0.00744118	0.823168
ber	2	0.0034304	0.366559
bre	2	0.00301412	0.239458
cht	4	0.000994804	-1.37173
die	2	0.000345642	0.986393
dot	4	0.000803256	-1.75641
dyr	4	0.00334977	-0.00634317
eli	4	0.00082591	-1.64638
ers	4	0.0032256	-0.709982
fau	2	0.00272373	0.641835
fla	4	0.00527243	-0.150521
flt	4	0.00139748	-0.657707
ftw	4	0.00425524	-0.767491
gal	2	0.00257698	0.724175
gan	2	0.00235297	-0.326441
gor	4	0.000807578	-1.76205
gre	4	0.00184205	-1.68564
gul	4	0.00169134	-1.10455
hru	2	0.00210154	0.266286
jaz	2	0.00292483	0.938193
jor	2	0.00928617	0.238599
kau	4	0.00226052	-0.37295
kva	4	0.00138894	-0.849614
lab	2	0.0079464	0.25247
lae	4	0.00323756	-0.797587
lal	4	0.00563009	-0.675003
law	4	0.000561846	-1.78335
lnl	4	0.0010889	-0.872349
lod	4	0.00128564	-1.28056
los	4	0.00599397	-0.523813
lut	2	0.0029493	0.797249
nei	4	0.0070162	-0.560699
nen	2	0.00740068	0.102277
odn	2	0.00506112	0.90814
ors	4	0.00213925	-1.13107
pol	6	0.000159522	-2.43419
puy	2	0.000991548	0.401633
pyr	2	0.00159258	1.11171
ros	2	0.00131452	0.794766
rot	4	0.000736512	-1.39967
run	4	0.00550212	-0.196369
sal	2	0.00391964	0.33388
scu	4	0.0042699	-0.711894
skn	4	0.000539817	-1.36256
sor	4	0.0010027	-0.728915
ste	2	0.00535336	0.361626
sto	2	0.00207248	1.54559
tat1	6	0.000274473	-2.22261
tat2	6	0.000409505	-2.28298
tje	4	0.00260321	-0.87197
tng	4	0.0047152	-0.206121
tro	4	0.0015614	-0.815337
uig	4	0.00862313	-0.314539
ulr	6	0.000123797	-2.4824
vag	4	0.00166512	-0.894892
ves	4	0.00342472	-0.579259
wol	2	0.00316543	0.426225

## Sheet: Figure 1d
Figure 1d. First two axes of a principal components analysis (PCA).
PC1	PC2	id	ploidy
-4.84404	-9.2412	ALO_13	4
-2.62152	-7.681	ALO_17	4
-7.17885	-9.96318	ALO_7	4
-3.55619	18.6349	ARN_1	2
-2.74631	18.6387	ARN_2	2
-2.27134	19.3716	ARN_3	2
-3.04814	18.1304	ARN_4	2
10.9962	-0.8559	AUV_1	2
10.6626	-1.31317	AUV_2	2
9.29978	-1.71603	AUV_3	2
10.0017	-1.02866	AUV_4	2
11.006	-0.055297	AUV_5	2
10.6019	-0.936385	AUV_6	2
8.7582	-1.42886	AUV_7	2
11.9777	-0.0996087	AUV_8	2
-11.9979	-0.728344	BEA_2	4
9.81421	11.6177	BEI_1	2
9.68583	11.2422	BEI_10	2
8.90635	10.1252	BEI_2	2
9.51651	11.7159	BEI_3	2
8.69991	11.4567	BEI_4	2
9.69082	10.492	BEI_5	2
9.49745	10.4387	BEI_6	2
10.2137	11.5242	BEI_7	2
9.67384	10.6629	BEI_8	2
10.0967	11.3139	BEI_9	2
-0.91805	16.8652	BER_1	2
-1.02908	16.1294	BER_2	2
-0.560076	17.9456	BER_3	2
-1.28677	16.9558	BER_4	2
-6.38801	9.17656	BJO_1	2
13.7963	0.951986	BNK_21	2
-1.01105	17.0992	BRE_1	2
-1.95824	14.9464	BRE_2	2
-1.28353	17.753	BRE_3	2
-1.05854	17.1057	BRE_4	2
-11.7433	-2.93956	BRI_2	4
-12.0945	1.01055	BRI_5	4
12.4957	0.161436	CHA_1	2
12.3504	0.924338	CHA_2	2
-2.53128	-7.84909	CHT_1	4
-4.01365	-8.7289	CHT_2	4
-2.94926	-8.85601	CHT_3	4
-3.99373	-8.44759	CHT_5	4
0.0575078	-7.46607	DIE_1	2
0.138264	-7.59095	DIE_2	2
-0.0200722	-7.66739	DIE_3	2
-3.6467	-7.59031	DOT_1	4
-3.83678	-7.78812	DOT_2	4
-5.07728	-9.05574	DOT_3	4
-3.33867	-7.31673	DOT_4	4
-4.69232	-8.69724	DOT_5	4
-6.22397	-8.96208	DOT_6	4
-1.775	-6.19485	DOT_8	4
-11.1636	-0.768192	DYR_1	4
-10.6674	0.547297	DYR_2	4
-10.9499	1.09061	DYR_3	4
-10.6666	0.634845	DYR_4	4
-10.5297	2.14883	DYR_5	4
-5.49202	-7.69886	ELI_1	4
-6.19112	-8.22282	ELI_2	4
-5.07642	-7.91986	ELI_3	4
-6.19957	-8.57237	ELI_4	4
-2.30237	-6.90605	ERS_1	4
-1.75388	-6.06101	ERS_2	4
-1.96474	-6.62676	ERS_3	4
-3.04781	-7.12171	ERS_4	4
-0.467287	19.1441	FAU_1	2
-0.3489	19.2587	FAU_2	2
-0.162921	19.4618	FAU_3	2
-0.573771	18.5922	FAU_4	2
-9.6034	4.32039	FLA_1	4
-9.37443	4.76835	FLA_2	4
-10.1663	2.61427	FLA_3	4
-10.1171	4.0723	FLA_4	4
-10.2607	3.57188	FLA_5	4
-10.9722	2.39783	FLT_1	4
-11.322	2.39407	FLT_2	4
-11.1047	3.06744	FLT_3	4
-11.5166	-0.832501	FLT_4	4
-0.599518	-0.734844	FTW_1	4
3.65199	1.51643	FTW_2	4
3.29111	1.86014	FTW_3	4
3.52918	1.75194	FTW_5	4
12.0819	2.08338	GAL_1	2
12.1275	1.87889	GAL_2	2
10.4641	0.67673	GAL_3	2
11.9797	2.15281	GAL_4	2
12.2982	2.17441	GAL_5	2
11.366	1.8398	GAL_6	2
11.6973	1.68311	GAL_7	2
12.0497	1.83287	GAL_8	2
13.0262	-4.54461	GAN_1	2
10.9117	-4.86489	GAN_2	2
12.9961	-4.45386	GAN_3	2
12.6796	-4.92923	GAN_4	2
12.9764	-4.43984	GAN_5	2
11.7439	-4.35966	GAN_6	2
12.6839	-4.43996	GAN_7	2
12.6794	-4.65285	GAN_8	2
-5.45182	-9.09114	GOR_2	4
-6.3975	-9.63739	GOR_3	4
-5.74953	-9.452	GOR_4	4
-6.58694	-9.36185	GOR_5	4
-5.22539	-8.96295	GOR_6	4
-3.84548	-8.05341	GOR_7	4
-6.13637	-9.82424	GOR_8	4
-1.14379	-5.05424	GRE_1	4
-1.50466	-5.78489	GRE_2	4
-0.439894	-4.50326	GRE_3	4
-1.37406	-6.1188	GRE_4	4
-13.1502	1.67673	GUL_1	4
-12.0654	0.988894	GUL_10	4
-12.2386	3.99544	GUL_2	4
-12.2728	3.91271	GUL_4	4
-12.2372	2.12499	GUL_5	4
-12.2178	3.2554	GUL_6	4
-12.4848	1.62942	GUL_7	4
-11.9856	2.02928	GUL_9	4
-1.64293	18.1116	HRU_1	2
-2.32995	16.5531	HRU_3	2
-3.03746	14.726	HRU_4	2
6.90495	-6.64097	JAZ_1	2
5.82631	-6.62702	JAZ_2	2
7.12933	-6.42038	JAZ_3	2
6.96333	-6.80443	JAZ_4	2
7.32365	-6.53508	JAZ_5	2
6.74882	-6.58246	JAZ_6	2
7.29245	-6.68478	JAZ_7	2
7.21827	-6.69797	JAZ_8	2
15.5158	2.48982	JOR_1	2
14.1552	1.28703	JOR_12	2
12.7829	0.439528	JOR_13	2
14.0425	1.83227	JOR_3	2
-10.0747	1.85333	KAU_1	4
-10.146	2.47819	KAU_2	4
-9.71748	1.1384	KAU_3	4
-10.6125	0.85749	KAU_4	4
-11.1191	0.571114	KVA_10	4
-11.1326	-1.4676	KVA_2	4
-10.6727	-0.969479	KVA_3	4
10.6373	-0.511735	LAB_1	2
10.2861	-1.55545	LAB_2	2
10.1629	-0.899006	LAB_3	2
12.8464	1.0268	LAB_4	2
13.2836	1.54849	LAB_5	2
14.1038	1.16633	LAB_6	2
13.6771	1.3693	LAB_7	2
13.9021	1.45856	LAB_8	2
-8.18877	5.03325	LAE_1	4
-10.7249	0.91907	LAE_2	4
-10.6734	1.59563	LAE_3	4
-10.3547	1.89218	LAE_4	4
1.38286	-1.58946	LAL_1	4
3.28894	-0.739873	LAL_2	4
2.19541	-0.832504	LAL_3	4
2.77968	-1.50252	LAL_4	4
-4.96967	-9.49117	LAW_1	4
-5.64518	-9.23839	LAW_3	4
-6.42797	-9.86899	LAW_4	4
-6.35896	-10.4793	LAW_5	4
-5.78877	-10.5872	LAW_6	4
-7.22211	-10.3198	LAW_7	4
-6.72833	-9.83164	LAW_8	4
-5.63189	-10.3406	LNL_1	4
-1.80044	-1.49622	LNL_2	4
-1.80422	-1.67853	LNL_3	4
-5.71893	-10.0657	LNL_8	4
-0.248734	-3.84078	LOC_1	4
-11.7284	1.35517	LOD_1	4
-12.4296	0.084379	LOD_10	4
-12.8378	3.71222	LOD_2	4
-12.9601	0.969485	LOD_4	4
-12.4963	-2.20375	LOD_5	4
-12.8816	3.90495	LOD_7	4
-12.3286	1.74459	LOD_8	4
-12.5597	0.802631	LOD_9	4
-6.46594	10.9843	LON_1	2
4.40993	7.73036	LOS_1	4
4.20393	8.52219	LOS_2	4
4.31228	8.16973	LOS_6	4
4.15583	7.80425	LOS_7	4
14.4031	-3.44172	LUT_1	2
14.3577	-3.55038	LUT_2	2
14.2108	-3.36936	LUT_3	2
14.4156	-3.21138	LUT_4	2
13.427	-2.94612	LUT_5	2
14.3222	-3.28776	LUT_6	2
15.095	-3.24296	LUT_7	2
14.2161	-3.06125	LUT_8	2
-12.7187	-2.52044	MEL_1	4
3.76829	6.58338	MKB_142	4
4.18194	5.71868	NEI_1	4
2.16394	4.84317	NEI_3	4
4.09578	5.90803	NEI_8	4
4.70795	5.93285	NEI_9	4
12.0957	-0.370088	NEN_1	2
12.1506	-1.00861	NEN_200	2
9.30867	-1.19749	NEN_3	2
10.2217	-0.475144	NEN_300	2
14.0122	1.39149	NEN_4	2
15.3002	2.36217	NEN_5	2
13.4134	1.35505	NEN_6	2
-5.33364	12.0435	NOM_1	2
14.1169	1.94508	ODN_10	2
14.1598	1.99523	ODN_2	2
14.7083	2.09885	ODN_4	2
13.2636	2.17389	ODN_5	2
14.0084	2.09404	ODN_6	2
14.185	1.80801	ODN_7	2
13.4906	2.56947	ODN_9	2
-10.5423	2.0834	ORS_1	4
-9.95768	2.84699	ORS_2	4
-10.1745	3.03899	ORS_3	4
-10.8938	-1.14905	ORS_4	4
-11.0544	0.972934	ORS_5	4
-10.7722	2.89545	ORS_6	4
-10.8953	3.02792	ORS_7	4
-10.4693	4.02212	ORS_9	4
-2.37812	-10.3747	POL_1	6
-2.63864	-10.4108	POL_2	6
-2.48271	-10.6634	POL_3	6
-2.38563	-10.462	POL_4	6
-2.95306	-10.3337	POL_5	6
-2.88333	-10.5982	POL_6	6
-2.90144	-10.8061	POL_7	6
-2.64532	-10.1435	POL_8	6
13.9051	0.477525	PUY_1	2
14.148	0.627417	PUY_2	2
9.83231	-2.10112	PUY_3	2
12.7443	-0.853984	PUY_4	2
12.4303	4.09932	PYR_1	2
11.935	4.23622	PYR_2	2
12.8083	4.68556	PYR_3	2
12.5093	4.51341	PYR_4	2
12.9379	4.63277	PYR_5	2
12.7942	4.56774	PYR_6	2
12.5446	4.55219	PYR_7	2
6.98221	-7.47781	ROS_1	2
7.23476	-7.49532	ROS_2	2
6.71312	-7.72122	ROS_3	2
7.2826	-7.51134	ROS_4	2
7.08101	-7.07625	ROS_5	2
6.84256	-7.61135	ROS_6	2
6.62232	-7.61708	ROS_7	2
6.66164	-7.6337	ROS_8	2
-4.75959	-7.64621	ROT_13	4
-6.09391	-7.62414	ROT_4	4
-5.59608	-8.47321	ROT_6	4
-3.16952	-6.01779	ROT_7	4
-8.63787	5.21169	RUN_1	4
-8.54705	3.72652	RUN_2	4
-8.24878	4.38796	RUN_3	4
-8.61408	3.65836	RUN_4	4
-8.88042	4.02987	RUN_5	4
-11.4326	2.22101	RUN_7	4
7.12209	-6.81573	RUZ_1	2
11.3602	-4.97238	SAL_3	2
11.3532	-5.08697	SAL_4	2
11.0598	-5.20951	SAL_6	2
-2.06113	-5.95993	SCU_14	4
-3.00387	-5.59423	SCU_15	4
-1.42269	-4.28026	SCU_16	4
-1.22063	-4.64821	SCU_19	4
-12.2909	0.907348	SKI_5	4
-4.21192	-9.28042	SKN_1	4
-5.64652	-9.26064	SKN_2	4
-4.06669	-9.7219	SKN_5	4
-3.4202	-8.87949	SKN_8	4
-11.6615	-0.720738	SOR_1	4
-11.2613	0.0804603	SOR_10	4
-11.2036	-0.31206	SOR_2	4
-10.7606	-1.11596	SOR_3	4
-11.7915	-0.783913	SOR_4	4
-11.2423	-1.34809	SOR_5	4
-11.3439	0.231489	SOR_6	4
-11.3179	-1.00781	SOR_7	4
10.6883	-4.03236	STE_1	2
9.61734	-4.03201	STE_2	2
9.86639	-3.78699	STE_3	2
9.74416	-4.24836	STE_5	2
11.4788	-4.65682	STE_6	2
9.90231	-4.14822	STE_7	2
9.40399	-3.78837	STE_8	2
-4.83163	14.1957	STO_1	2
-4.70383	16.7733	STO_2	2
-4.77718	16.7988	STO_3	2
-4.48023	15.0134	STO_4	2
-5.70048	12.2619	SVA_1	2
-2.6427	-9.62548	TAT_1	6
-2.92981	-9.92474	TAT_2	6
-2.82355	-9.82332	TAT_3	6
-3.17392	-9.44245	TAT_4	6
-1.45909	-8.92871	TAT_5	6
-2.38757	-9.43691	TAT_6	6
-1.54749	-9.14456	TAT_7	6
-2.85056	-9.12018	TAT_8	6
-11.6559	1.44723	TJE_1	4
-11.132	1.19804	TJE_10	4
-11.3549	4.19298	TJE_2	4
-10.8091	2.98503	TJE_5	4
-11.882	-0.749145	TJE_6	4
-11.3477	2.80113	TJE_7	4
-10.9852	5.15275	TJE_8	4
-11.3795	4.91178	TJE_9	4
-10.4635	4.04526	TNG_1	4
-9.48735	6.68559	TNG_2	4
-11.1068	1.27571	TNG_3	4
-9.96585	5.78429	TNG_4	4
-10.4352	4.94683	TNG_5	4
8.43262	7.55837	TRI_87	2
-12.3989	-2.08703	TRO_1	4
-11.3533	0.719426	TRO_5	4
-11.5933	-0.348255	TRO_9	4
6.40134	9.72709	UIG_1	4
5.73328	9.5416	UIG_10	4
5.48292	8.59635	UIG_2	4
4.97752	8.14431	UIG_3	4
4.7703	7.03541	UIG_4	4
2.50966	5.26173	UIG_5	4
7.20432	9.79752	UIG_6	4
7.53426	10.1261	UIG_7	4
6.46866	9.28318	UIG_8	4
5.62627	8.27289	UIG_9	4
-2.74106	-10.3719	ULR_1	6
-3.13585	-10.3475	ULR_2	6
-2.48228	-10.4743	ULR_3	6
-1.71959	-10.2522	ULR_4	6
-2.76901	-10.5007	ULR_5	6
-2.11897	-10.0334	ULR_6	6
-2.03979	-10.0197	ULR_7	6
-3.37169	-10.0141	ULR_8	6
-12.2813	-3.13189	VAG_3	4
-11.6702	0.136574	VAG_4	4
-11.8976	2.64817	VAG_7	4
8.55722	0.0687081	VEG_3	2
9.39682	0.479459	VEG_4	2
-10.7286	4.62214	VES_10	4
-11.1681	3.59694	VES_2	4
-10.6578	3.55504	VES_3	4
-11.6033	2.16138	VES_4	4
-10.6172	3.06381	VES_5	4
-10.7582	2.89895	VES_6	4
-10.3716	7.39015	VES_8	4
-10.3821	0.984213	VES_9	4
5.60043	-2.55127	VIL_7	2
-5.29089	12.8182	WLG_1	2
13.5569	-5.83309	WOL_10	2
13.8617	-5.91381	WOL_2	2
13.2252	-5.34401	WOL_6	2
13.2593	-5.89543	WOL_9	2

## Sheet: Figure 1e
Figure 1e. Relationship between FST and geographical distance among diploid and tetraploid populations.
population_comparison	ploidy_comparison	fst	geog_distance
arn:auv	dip:dip	0.682443	2715.31
arn:bei	dip:dip	0.516847	1222.35
arn:ber	dip:dip	0.490708	442.528
arn:bre	dip:dip	0.461779	457.356
arn:cht	dip:tet	0.642079	1798.98
arn:dot	dip:tet	0.626415	1373.06
arn:dyr	dip:tet	0.605797	1594.93
arn:eli	dip:tet	0.591667	1479.06
arn:ers	dip:tet	0.548073	1437.51
arn:fau	dip:dip	0.593832	437.735
arn:fla	dip:tet	0.437088	1537.5
arn:flt	dip:tet	0.624737	1640.06
arn:ftw	dip:tet	0.440321	1332.68
arn:gal	dip:dip	0.740455	2555.26
arn:gan	dip:dip	0.731835	2747.49
arn:gor	dip:tet	0.61955	1367.91
arn:gre	dip:tet	0.536049	1701.56
arn:gul	dip:tet	0.550691	1757.67
arn:jaz	dip:dip	0.713774	3058.71
arn:jor	dip:dip	0.445691	1625.89
arn:kau	dip:tet	0.610713	1591.83
arn:lab	dip:dip	0.473642	1632.25
arn:lae	dip:tet	0.508396	1612.87
arn:lal	dip:tet	0.441011	1443.4
arn:law	dip:tet	0.687761	1390.3
arn:lnl	dip:tet	0.530175	1389.33
arn:lod	dip:tet	0.584733	1763.98
arn:los	dip:tet	0.376641	1171.99
arn:lut	dip:dip	0.718702	2320.82
arn:nei	dip:tet	0.387121	1215.43
arn:nen	dip:dip	0.49005	1611.62
arn:odn	dip:dip	0.644465	1767.31
arn:ors	dip:tet	0.461789	1706.48
arn:pol	dip:hex	0.75641	2947.58
arn:puy	dip:dip	0.769615	2704.47
arn:pyr	dip:dip	0.783402	2604.86
arn:ros	dip:dip	0.786642	3057.09
arn:rot	dip:tet	0.653824	1594.73
arn:run	dip:tet	0.408017	1463.69
arn:scu	dip:tet	0.476822	1451.33
arn:skn	dip:tet	0.670531	1694.72
arn:sor	dip:tet	0.699249	1758.35
arn:ste	dip:dip	0.615481	2999.38
arn:sto	dip:dip	0.518702	164.018
arn:tat1	dip:hex	0.726325	3084.97
arn:tat2	dip:hex	0.702329	3094.9
arn:tje	dip:tet	0.476948	1790.71
arn:tng	dip:tet	0.467264	1562.6
arn:uig	dip:tet	0.362898	1218.42
arn:ulr	dip:hex	0.743091	2758.35
arn:ves	dip:tet	0.46762	1670.5
arn:wol	dip:dip	0.7027	2739.19
auv:arn	dip:dip	0.682443	2715.31
auv:bei	dip:dip	0.507738	1514.7
auv:ber	dip:dip	0.665341	2416.4
auv:bre	dip:dip	0.647313	2411.72
auv:cht	dip:tet	0.521736	936.477
auv:dot	dip:tet	0.544797	1367.23
auv:dyr	dip:tet	0.596155	1784.27
auv:eli	dip:tet	0.489996	1287.14
auv:ers	dip:tet	0.440724	1297.01
auv:fau	dip:dip	0.750334	2400.43
auv:fla	dip:tet	0.438243	2018.58
auv:flt	dip:tet	0.623326	2083.89
auv:ftw	dip:tet	0.391467	1406.96
auv:gal	dip:dip	0.695575	830.147
auv:gan	dip:dip	0.653165	414.075
auv:gor	dip:tet	0.514914	1401.57
auv:gre	dip:tet	0.392494	1044.41
auv:gul	dip:tet	0.567638	2712.69
auv:jaz	dip:dip	0.654919	1334.87
auv:jor	dip:dip	0.344907	1122.02
auv:kau	dip:tet	0.593259	1813.94
auv:lab	dip:dip	0.359577	1116.17
auv:lae	dip:tet	0.507848	1805.9
auv:lal	dip:tet	0.340442	1279.82
auv:law	dip:tet	0.614252	1355.92
auv:lnl	dip:tet	0.455381	1357.34
auv:lod	dip:tet	0.600468	2712.34
auv:los	dip:tet	0.39462	1561.7
auv:lut	dip:dip	0.645161	668.49
auv:nei	dip:tet	0.373529	1513.45
auv:nen	dip:dip	0.376974	1135.65
auv:odn	dip:dip	0.581839	968.19
auv:ors	dip:tet	0.476752	2658.24
auv:pol	dip:hex	0.694542	1391.24
auv:puy	dip:dip	0.598694	47.4661
auv:pyr	dip:dip	0.749472	714.718
auv:ros	dip:dip	0.753849	1334.81
auv:rot	dip:tet	0.526004	1132.03
auv:run	dip:tet	0.413167	1931.31
auv:scu	dip:tet	0.379754	1334.75
auv:skn	dip:tet	0.564751	1079.59
auv:sor	dip:tet	0.707325	2727.94
auv:ste	dip:dip	0.503498	966.278
auv:sto	dip:dip	0.752675	2551.38
auv:tat1	dip:hex	0.642101	1400.59
auv:tat2	dip:hex	0.602427	1390.6
auv:tje	dip:tet	0.466844	2735.96
auv:tng	dip:tet	0.479424	2011.21
auv:uig	dip:tet	0.368232	1517.46
auv:ulr	dip:hex	0.63794	669.515
auv:ves	dip:tet	0.468551	2647.1
auv:wol	dip:dip	0.623203	625.8
bei:arn	dip:dip	0.516847	1222.35
bei:auv	dip:dip	0.507738	1514.7
bei:ber	dip:dip	0.501979	902.196
bei:bre	dip:dip	0.485321	898.004
bei:cht	dip:tet	0.419258	581.9
bei:dot	dip:tet	0.414682	150.876
bei:dyr	dip:tet	0.465263	838.979
bei:eli	dip:tet	0.39263	262.109
bei:ers	dip:tet	0.365633	218.284
bei:fau	dip:dip	0.577899	885.837
bei:fla	dip:tet	0.331839	980.567
bei:flt	dip:tet	0.477156	1105.45
bei:ftw	dip:tet	0.290076	110.413
bei:gal	dip:dip	0.583799	1554.03
bei:gan	dip:dip	0.562712	1525.34
bei:gor	dip:tet	0.419423	165.45
bei:gre	dip:tet	0.342529	480.36
bei:gul	dip:tet	0.429866	1632.62
bei:jaz	dip:dip	0.557231	1936.56
bei:jor	dip:dip	0.272469	403.899
bei:kau	dip:tet	0.462977	859.821
bei:lab	dip:dip	0.295075	410.234
bei:lae	dip:tet	0.389116	871.8
bei:lal	dip:tet	0.291305	239.264
bei:law	dip:tet	0.475161	168.293
bei:lnl	dip:tet	0.332519	167.431
bei:lod	dip:tet	0.456387	1635.66
bei:los	dip:tet	0.264125	50.9632
bei:lut	dip:dip	0.552812	1106.24
bei:nei	dip:tet	0.248301	36.4122
bei:nen	dip:dip	0.309681	389.633
bei:odn	dip:dip	0.482738	549.96
bei:ors	dip:tet	0.360157	1566.9
bei:pol	dip:hex	0.556493	1852.83
bei:puy	dip:dip	0.597837	1498.91
bei:pyr	dip:dip	0.637973	1562.73
bei:ros	dip:dip	0.632329	1935.13
bei:rot	dip:tet	0.430857	382.72
bei:run	dip:tet	0.307392	851.368
bei:scu	dip:tet	0.307397	250.892
bei:skn	dip:tet	0.452312	473.717
bei:sor	dip:tet	0.545138	1643.79
bei:ste	dip:dip	0.462016	1814.04
bei:sto	dip:dip	0.575947	1059.49
bei:tat1	dip:hex	0.523511	1974.76
bei:tat2	dip:hex	0.497355	1981.02
bei:tje	dip:tet	0.355626	1666.26
bei:tng	dip:tet	0.37091	993.195
bei:uig	dip:tet	0.227835	5.79997
bei:ulr	dip:hex	0.51762	1548.83
bei:ves	dip:tet	0.353571	1540.04
bei:wol	dip:dip	0.537225	1526.39
ber:arn	dip:dip	0.490708	442.528
ber:auv	dip:dip	0.665341	2416.4
ber:bei	dip:dip	0.501979	902.196
ber:bre	dip:dip	0.120564	15.9132
ber:cht	dip:tet	0.61117	1481.09
ber:dot	dip:tet	0.596747	1049.24
ber:dyr	dip:tet	0.601747	1154.31
ber:eli	dip:tet	0.554821	1137.42
ber:ers	dip:tet	0.517314	1119.42
ber:fau	dip:dip	0.324108	25.6842
ber:fla	dip:tet	0.413513	1096.37
ber:flt	dip:tet	0.612013	1201.63
ber:ftw	dip:tet	0.404049	1009.45
ber:gal	dip:dip	0.731818	2381.42
ber:gan	dip:dip	0.720745	2398.76
ber:gor	dip:tet	0.597052	1022.26
ber:gre	dip:tet	0.498312	1375.51
ber:gul	dip:tet	0.53017	1381.95
ber:jaz	dip:dip	0.705966	2639.57
ber:jor	dip:dip	0.425511	1297.73
ber:kau	dip:tet	0.603058	1150.4
ber:lab	dip:dip	0.449321	1303.83
ber:lae	dip:tet	0.49729	1171.49
ber:lal	dip:tet	0.405377	1139.74
ber:law	dip:tet	0.665395	1061.31
ber:lnl	dip:tet	0.484216	1059.97
ber:lod	dip:tet	0.558448	1387.83
ber:los	dip:tet	0.337872	856.469
ber:lut	dip:dip	0.706667	1956.6
ber:nei	dip:tet	0.34756	906.106
ber:nen	dip:dip	0.466127	1283.74
ber:odn	dip:dip	0.634283	1449.2
ber:ors	dip:tet	0.43181	1325.09
ber:pol	dip:hex	0.74688	2523.01
ber:puy	dip:dip	0.76432	2399.66
ber:pyr	dip:dip	0.779809	2411.54
ber:ros	dip:dip	0.782967	2637.91
ber:rot	dip:tet	0.624869	1284.82
ber:run	dip:tet	0.389116	1021.17
ber:scu	dip:tet	0.444502	1098.52
ber:skn	dip:tet	0.640455	1353.28
ber:sor	dip:tet	0.689883	1385.03
ber:ste	dip:dip	0.596731	2604.22
ber:sto	dip:dip	0.618866	339.735
ber:tat1	dip:hex	0.715116	2662.8
ber:tat2	dip:hex	0.68645	2673.51
ber:tje	dip:tet	0.45024	1416.66
ber:tng	dip:tet	0.4477	1121.38
ber:uig	dip:tet	0.331899	899.676
ber:ulr	dip:hex	0.727064	2383.45
ber:ves	dip:tet	0.445475	1289.27
ber:wol	dip:dip	0.69004	2368.32
bre:arn	dip:dip	0.461779	457.356
bre:auv	dip:dip	0.647313	2411.72
bre:bei	dip:dip	0.485321	898.004
bre:ber	dip:dip	0.120564	15.9132
bre:cht	dip:tet	0.584537	1476.06
bre:dot	dip:tet	0.571396	1044.49
bre:dyr	dip:tet	0.585637	1140.27
bre:eli	dip:tet	0.524123	1131.47
bre:ers	dip:tet	0.48927	1114.87
bre:fau	dip:dip	0.32168	37.0214
bre:fla	dip:tet	0.389932	1081.11
bre:flt	dip:tet	0.594439	1186.1
bre:ftw	dip:tet	0.375732	1004.82
bre:gal	dip:dip	0.721091	2382.34
bre:gan	dip:dip	0.706337	2391.49
bre:gor	dip:tet	0.565934	1016.26
bre:gre	dip:tet	0.463844	1370.15
bre:gul	dip:tet	0.505935	1366.57
bre:jaz	dip:dip	0.692933	2627.72
bre:jor	dip:dip	0.400457	1292.35
bre:kau	dip:tet	0.584673	1136.17
bre:lab	dip:dip	0.423823	1298.42
bre:lae	dip:tet	0.472552	1157.27
bre:lal	dip:tet	0.377553	1135.96
bre:law	dip:tet	0.639485	1056.24
bre:lnl	dip:tet	0.450859	1054.88
bre:lod	dip:tet	0.540018	1372.44
bre:los	dip:tet	0.315044	852.68
bre:lut	dip:dip	0.69447	1948.61
bre:nei	dip:tet	0.316365	902.534
bre:nen	dip:dip	0.440037	1278.39
bre:odn	dip:dip	0.619103	1444.19
bre:ors	dip:tet	0.396801	1309.61
bre:pol	dip:hex	0.73116	2510.72
bre:puy	dip:dip	0.749201	2394.69
bre:pyr	dip:dip	0.773502	2411.64
bre:ros	dip:dip	0.777613	2626.06
bre:rot	dip:tet	0.594515	1280.46
bre:run	dip:tet	0.359861	1006.43
bre:scu	dip:tet	0.416445	1091.94
bre:skn	dip:tet	0.614893	1347.06
bre:sor	dip:tet	0.677029	1369.7
bre:ste	dip:dip	0.580087	2594.1
bre:sto	dip:dip	0.608127	355.631
bre:tat1	dip:hex	0.692955	2650.7
bre:tat2	dip:hex	0.662677	2661.47
bre:tje	dip:tet	0.41996	1401.3
bre:tng	dip:tet	0.429613	1106.13
bre:uig	dip:tet	0.309288	895.573
bre:ulr	dip:hex	0.705824	2374.66
bre:ves	dip:tet	0.414532	1273.8
bre:wol	dip:dip	0.675666	2359.78
cht:arn	tet:dip	0.642079	1798.98
cht:auv	tet:dip	0.521736	936.477
cht:bei	tet:dip	0.419258	581.9
cht:ber	tet:dip	0.61117	1481.09
cht:bre	tet:dip	0.584537	1476.06
cht:dot	tet:tet	0.138552	432.337
cht:dyr	tet:tet	0.420664	1015.06
cht:eli	tet:tet	0.07897	353.208
cht:ers	tet:tet	0.130248	363.688
cht:fau	tet:dip	0.731416	1465.68
cht:fla	tet:tet	0.198803	1233.02
cht:flt	tet:tet	0.36652	1331
cht:ftw	tet:tet	0.152571	472.529
cht:gal	tet:dip	0.664811	1140.9
cht:gan	tet:dip	0.637495	959.595
cht:gor	tet:tet	0.144901	466.222
cht:gre	tet:tet	0.080722	110.317
cht:gul	tet:tet	0.267435	1945.3
cht:jaz	tet:dip	0.631339	1525.85
cht:jor	tet:dip	0.204964	186.435
cht:kau	tet:tet	0.352798	1044.63
cht:lab	tet:dip	0.214261	180.862
cht:lae	tet:tet	0.278409	1044.81
cht:lal	tet:tet	0.120214	356.52
cht:law	tet:tet	0.189286	419.821
cht:lnl	tet:tet	0.122373	421.192
cht:lod	tet:tet	0.317208	1946.56
cht:los	tet:tet	0.199778	630.559
cht:lut	tet:dip	0.620997	585.072
cht:nei	tet:tet	0.142109	584.576
cht:nen	tet:dip	0.226545	199.697
cht:odn	tet:dip	0.469986	31.9467
cht:ors	tet:tet	0.148626	1883.59
cht:pol	tet:hex	0.562518	1479.16
cht:puy	tet:dip	0.697445	918.638
cht:pyr	tet:dip	0.760723	1112.97
cht:ros	tet:dip	0.761352	1524.71
cht:rot	tet:tet	0.138833	205.014
cht:run	tet:tet	0.177144	1119.87
cht:scu	tet:tet	0.0866	405.578
cht:skn	tet:tet	0.080869	170.405
cht:sor	tet:tet	0.563822	1959.12
cht:ste	tet:dip	0.487236	1324.32
cht:sto	tet:dip	0.72703	1635.26
cht:tat1	tet:hex	0.416021	1575.85
cht:tat2	tet:hex	0.346235	1577.56
cht:tje	tet:tet	0.159613	1974.34
cht:tng	tet:tet	0.267496	1233.95
cht:uig	tet:tet	0.192897	585.111
cht:ulr	tet:hex	0.414337	1023.18
cht:ves	tet:tet	0.197028	1864.67
cht:wol	tet:dip	0.595286	993.494
dot:arn	tet:dip	0.626415	1373.06
dot:auv	tet:dip	0.544797	1367.23
dot:bei	tet:dip	0.414682	150.876
dot:ber	tet:dip	0.596747	1049.24
dot:bre	tet:dip	0.571396	1044.49
dot:cht	tet:tet	0.138552	432.337
dot:dyr	tet:tet	0.429411	833.763
dot:eli	tet:tet	0.112964	123.686
dot:ers	tet:tet	0.12396	71.6614
dot:fau	tet:dip	0.715356	1033.55
dot:fla	tet:tet	0.209824	1004.26
dot:flt	tet:tet	0.394712	1123.57
dot:ftw	tet:tet	0.12418	40.4838
dot:gal	tet:dip	0.676086	1447.75
dot:gan	tet:dip	0.643871	1374.91
dot:gor	tet:tet	0.099319	90.8554
dot:gre	tet:tet	0.087427	329.597
dot:gul	tet:tet	0.29166	1685.05
dot:jaz	tet:dip	0.635438	1810.74
dot:jor	tet:dip	0.237511	253.023
dot:kau	tet:tet	0.382732	858.162
dot:lab	tet:dip	0.242496	259.359
dot:lae	tet:tet	0.285873	866.912
dot:lal	tet:tet	0.126737	113.697
dot:law	tet:tet	0.187016	25.4833
dot:lnl	tet:tet	0.107609	26.1017
dot:lod	tet:tet	0.318856	1687.57
dot:los	tet:tet	0.170113	201.072
dot:lut	tet:dip	0.629057	959.26
dot:nei	tet:tet	0.126268	160.62
dot:nen	tet:dip	0.261921	238.757
dot:odn	tet:dip	0.525553	400.397
dot:ors	tet:tet	0.164827	1620.02
dot:pol	tet:hex	0.564275	1733.63
dot:puy	tet:dip	0.710205	1350.52
dot:pyr	tet:dip	0.762554	1447.91
dot:ros	tet:dip	0.769218	1809.35
dot:rot	tet:tet	0.178328	237.599
dot:run	tet:tet	0.189854	876.625
dot:scu	tet:tet	0.124203	140.126
dot:skn	tet:tet	0.176684	324.936
dot:sor	tet:tet	0.57382	1697.15
dot:ste	tet:dip	0.490228	1673.96
dot:sto	tet:dip	0.715925	1210.07
dot:tat1	tet:hex	0.445321	1851.34
dot:tat2	tet:hex	0.359307	1856.76
dot:tje	tet:tet	0.173367	1717.54
dot:tng	tet:tet	0.278077	1013.46
dot:uig	tet:tet	0.178077	154.66
dot:ulr	tet:hex	0.391466	1402.8
dot:ves	tet:tet	0.21086	1595.42
dot:wol	tet:dip	0.606386	1379.39
dyr:arn	tet:dip	0.605797	1594.93
dyr:auv	tet:dip	0.596155	1784.27
dyr:bei	tet:dip	0.465263	838.979
dyr:ber	tet:dip	0.601747	1154.31
dyr:bre	tet:dip	0.585637	1140.27
dyr:cht	tet:tet	0.420664	1015.06
dyr:dot	tet:tet	0.429411	833.763
dyr:eli	tet:tet	0.362009	775.995
dyr:ers	tet:tet	0.334956	868.85
dyr:fau	tet:dip	0.68988	1157.34
dyr:fla	tet:tet	0.273209	234.334
dyr:flt	tet:tet	0.450789	316.248
dyr:ftw	tet:tet	0.304404	831.385
dyr:gal	tet:dip	0.679332	2155.72
dyr:gan	tet:dip	0.663883	1585.99
dyr:gor	tet:tet	0.387295	743.217
dyr:gre	tet:tet	0.290014	926.913
dyr:gul	tet:tet	0.368939	940.571
dyr:jaz	tet:dip	0.655948	1542.42
dyr:jor	tet:dip	0.3374	884.092
dyr:kau	tet:tet	0.227741	30.2184
dyr:lab	tet:dip	0.36214	885.398
dyr:lae	tet:tet	0.066948	33.1678
dyr:lal	tet:tet	0.257488	928.391
dyr:law	tet:tet	0.505771	815.262
dyr:lnl	tet:tet	0.346646	813.584
dyr:lod	tet:tet	0.404783	941.13
dyr:los	tet:tet	0.321005	856.606
dyr:lut	tet:dip	0.654583	1144.08
dyr:nei	tet:tet	0.291368	875.373
dyr:nen	tet:dip	0.378693	879.781
dyr:odn	tet:dip	0.574026	996.944
dyr:ors	tet:tet	0.276741	882.014
dyr:pol	tet:hex	0.644025	1409.23
dyr:puy	tet:dip	0.709821	1748.98
dyr:pyr	tet:dip	0.749951	2123
dyr:ros	tet:dip	0.74842	1540.67
dyr:rot	tet:tet	0.41995	953.365
dyr:run	tet:tet	0.219922	173.805
dyr:scu	tet:tet	0.270179	719.128
dyr:skn	tet:tet	0.470446	849.17
dyr:sor	tet:tet	0.592992	955.155
dyr:ste	tet:dip	0.53889	1596.53
dyr:sto	tet:dip	0.684233	1468.72
dyr:tat1	tet:hex	0.604376	1554.8
dyr:tat2	tet:hex	0.561538	1567.97
dyr:tje	tet:tet	0.256747	967.381
dyr:tng	tet:tet	0.3071	227.809
dyr:uig	tet:tet	0.297311	843.861
dyr:ulr	tet:hex	0.603668	1469.92
dyr:ves	tet:tet	0.300072	867.542
dyr:wol	tet:dip	0.637599	1472.26
eli:arn	tet:dip	0.591667	1479.06
eli:auv	tet:dip	0.489996	1287.14
eli:bei	tet:dip	0.39263	262.109
eli:ber	tet:dip	0.554821	1137.42
eli:bre	tet:dip	0.524123	1131.47
eli:cht	tet:tet	0.07897	353.208
eli:dot	tet:tet	0.112964	123.686
eli:dyr	tet:tet	0.362009	775.995
eli:ers	tet:tet	0.081983	106.133
eli:fau	tet:dip	0.690803	1123.4
eli:fla	tet:tet	0.149333	965.679
eli:flt	tet:tet	0.270487	1078.88
eli:ftw	tet:tet	0.11353	158.107
eli:gal	tet:dip	0.643675	1435.85
eli:gan	tet:dip	0.605754	1269.47
eli:gor	tet:tet	0.089246	115.259
eli:gre	tet:tet	0.058366	243.393
eli:gul	tet:tet	0.193148	1663.39
eli:jaz	tet:dip	0.608111	1687.05
eli:jor	tet:dip	0.19246	166.996
eli:kau	tet:tet	0.289471	802.573
eli:lab	tet:dip	0.196249	172.397
eli:lae	tet:tet	0.230604	808.704
eli:lal	tet:tet	0.092786	161.888
eli:law	tet:tet	0.110464	99.3633
eli:lnl	tet:tet	0.080966	99.473
eli:lod	tet:tet	0.233594	1665.45
eli:los	tet:tet	0.154435	312.961
eli:lut	tet:dip	0.590985	844.762
eli:nei	tet:tet	0.104031	279.227
eli:nen	tet:dip	0.211216	154.362
eli:odn	tet:dip	0.489048	322.474
eli:ors	tet:tet	0.104276	1599.35
eli:pol	tet:hex	0.521054	1610.35
eli:puy	tet:dip	0.669138	1267.31
eli:pyr	tet:dip	0.746419	1425.38
eli:ros	tet:dip	0.740189	1685.67
eli:rot	tet:tet	0.094568	195.205
eli:run	tet:tet	0.13047	841.674
eli:scu	tet:tet	0.046542	61.6824
eli:skn	tet:tet	0.089602	216.87
eli:sor	tet:tet	0.491451	1676.21
eli:ste	tet:dip	0.455066	1553.23
eli:sto	tet:dip	0.688726	1317.12
eli:tat1	tet:hex	0.382504	1727.71
eli:tat2	tet:hex	0.31417	1733.1
eli:tje	tet:tet	0.11265	1694.72
eli:tng	tet:tet	0.204243	972.007
eli:uig	tet:tet	0.146637	266.91
eli:ulr	tet:hex	0.329065	1286.88
eli:ves	tet:tet	0.151258	1576.85
eli:wol	tet:dip	0.560792	1264.8
ers:arn	tet:dip	0.548073	1437.51
ers:auv	tet:dip	0.440724	1297.01
ers:bei	tet:dip	0.365633	218.284
ers:ber	tet:dip	0.517314	1119.42
ers:bre	tet:dip	0.48927	1114.87
ers:cht	tet:tet	0.130248	363.688
ers:dot	tet:tet	0.12396	71.6614
ers:dyr	tet:tet	0.334956	868.85
ers:eli	tet:tet	0.081983	106.133
ers:fau	tet:dip	0.625585	1103.45
ers:fla	tet:tet	0.170467	1049.24
ers:flt	tet:tet	0.291236	1165.87
ers:ftw	tet:tet	0.127775	110.166
ers:gal	tet:dip	0.556309	1382.18
ers:gan	tet:dip	0.5256	1312.49
ers:gor	tet:tet	0.106827	142.22
ers:gre	tet:tet	0.082068	264.148
ers:gul	tet:tet	0.23673	1737.92
ers:jaz	tet:dip	0.532135	1774.63
ers:jor	tet:dip	0.202211	189.879
ers:kau	tet:tet	0.29655	894.472
ers:lab	tet:dip	0.209101	196.276
ers:lae	tet:tet	0.226734	901.834
ers:lal	tet:tet	0.093349	59.5621
ers:law	tet:tet	0.161314	69.281
ers:lnl	tet:tet	0.111082	71.1664
ers:lod	tet:tet	0.266556	1740.25
ers:los	tet:tet	0.18449	266.942
ers:lut	tet:dip	0.516725	903.911
ers:nei	tet:tet	0.142556	222.091
ers:nen	tet:dip	0.224824	175.731
ers:odn	tet:dip	0.445644	331.759
ers:ors	tet:tet	0.152905	1673.22
ers:pol	tet:hex	0.432661	1702.62
ers:puy	tet:dip	0.562816	1280.82
ers:pyr	tet:dip	0.651993	1380.04
ers:ros	tet:dip	0.638296	1773.28
ers:rot	tet:tet	0.136991	166.16
ers:run	tet:tet	0.154124	922.971
ers:scu	tet:tet	0.077785	151.67
ers:skn	tet:tet	0.153995	269.903
ers:sor	tet:tet	0.44717	1750.3
ers:ste	tet:dip	0.417889	1625.68
ers:sto	tet:dip	0.626158	1274.13
ers:tat1	tet:hex	0.357196	1817.02
ers:tat2	tet:hex	0.31637	1821.8
ers:tje	tet:tet	0.154035	1769.97
ers:tng	tet:tet	0.219893	1057.13
ers:uig	tet:tet	0.175764	221.43
ers:ulr	tet:hex	0.322898	1348.13
ers:ves	tet:tet	0.182971	1649.4
ers:wol	tet:dip	0.499858	1323.42
fau:arn	dip:dip	0.593832	437.735
fau:auv	dip:dip	0.750334	2400.43
fau:bei	dip:dip	0.577899	885.837
fau:ber	dip:dip	0.324108	25.6842
fau:bre	dip:dip	0.32168	37.0214
fau:cht	dip:tet	0.731416	1465.68
fau:dot	dip:tet	0.715356	1033.55
fau:dyr	dip:tet	0.68988	1157.34
fau:eli	dip:tet	0.690803	1123.4
fau:ers	dip:tet	0.625585	1103.45
fau:fla	dip:tet	0.528978	1104.49
fau:flt	dip:tet	0.71949	1211.27
fau:ftw	dip:tet	0.512524	993.619
fau:gal	dip:dip	0.794351	2359.43
fau:gan	dip:dip	0.792996	2386.57
fau:gor	dip:tet	0.714404	1008.36
fau:gre	dip:tet	0.625715	1360.58
fau:gul	dip:tet	0.660705	1401.37
fau:jaz	dip:dip	0.776169	2636.24
fau:jor	dip:dip	0.513631	1282.86
fau:kau	dip:tet	0.70256	1154.09
fau:lab	dip:dip	0.546165	1288.99
fau:lae	dip:tet	0.602251	1175.14
fau:lal	dip:tet	0.509461	1122.78
fau:law	dip:tet	0.771366	1046.06
fau:lnl	dip:tet	0.625032	1044.75
fau:lod	dip:tet	0.689422	1407.21
fau:los	dip:tet	0.436452	839.613
fau:lut	dip:dip	0.776506	1945.63
fau:nei	dip:tet	0.459886	888.957
fau:nen	dip:dip	0.561679	1268.83
fau:odn	dip:dip	0.698426	1433.77
fau:ors	dip:tet	0.573365	1344.09
fau:pol	dip:hex	0.833778	2520.77
fau:puy	dip:dip	0.833947	2384.07
fau:pyr	dip:dip	0.830646	2390.26
fau:ros	dip:dip	0.839887	2634.59
fau:rot	dip:tet	0.744416	1268.55
fau:run	dip:tet	0.500195	1026.84
fau:scu	dip:tet	0.556766	1085.45
fau:skn	dip:tet	0.761149	1339.59
fau:sor	dip:tet	0.782262	1404.64
fau:ste	dip:dip	0.68334	2597.11
fau:sto	dip:dip	0.717624	327.097
fau:tat1	dip:hex	0.813503	2660.08
fau:tat2	dip:hex	0.791913	2670.63
fau:tje	dip:tet	0.583323	1436.17
fau:tng	dip:tet	0.560086	1129.4
fau:uig	dip:tet	0.428798	883.201
fau:ulr	dip:hex	0.827359	2373.82
fau:ves	dip:tet	0.569587	1308.33
fau:wol	dip:dip	0.759462	2358.26
fla:arn	tet:dip	0.437088	1537.5
fla:auv	tet:dip	0.438243	2018.58
fla:bei	tet:dip	0.331839	980.567
fla:ber	tet:dip	0.413513	1096.37
fla:bre	tet:dip	0.389932	1081.11
fla:cht	tet:tet	0.198803	1233.02
fla:dot	tet:tet	0.209824	1004.26
fla:dyr	tet:tet	0.273209	234.334
fla:eli	tet:tet	0.149333	965.679
fla:ers	tet:tet	0.170467	1049.24
fla:fau	tet:dip	0.528978	1104.49
fla:flt	tet:tet	0.218738	128.487
fla:ftw	tet:tet	0.154352	994.644
fla:gal	tet:dip	0.542433	2373.22
fla:gan	tet:dip	0.515403	1816.01
fla:gor	tet:tet	0.189475	913.893
fla:gre	tet:tet	0.132203	1139.46
fla:gul	tet:tet	0.157972	713.111
fla:jaz	tet:dip	0.511142	1712.53
fla:jor	tet:dip	0.20884	1090.05
fla:kau	tet:tet	0.238105	204.847
fla:lab	tet:dip	0.220674	1092.06
fla:lae	tet:tet	0.176055	214.754
fla:lal	tet:tet	0.130778	1107.84
fla:law	tet:tet	0.258608	989.122
fla:lnl	tet:tet	0.153694	987.305
fla:lod	tet:tet	0.181193	714.139
fla:los	tet:tet	0.16357	987.857
fla:lut	tet:dip	0.510019	1376.96
fla:nei	tet:tet	0.141404	1015.98
fla:nen	tet:dip	0.235231	1084.19
fla:odn	tet:dip	0.445147	1212.85
fla:ors	tet:tet	0.082833	652.677
fla:pol	tet:hex	0.431739	1570.96
fla:puy	tet:dip	0.546177	1983.31
fla:pyr	tet:dip	0.625703	2344.93
fla:ros	tet:dip	0.608365	1710.76
fla:rot	tet:tet	0.199325	1152.56
fla:run	tet:tet	0.082203	129.201
fla:scu	tet:tet	0.122464	905.619
fla:skn	tet:tet	0.228822	1064.37
fla:sor	tet:tet	0.369092	727.248
fla:ste	tet:dip	0.397446	1799.07
fla:sto	tet:dip	0.514604	1428.82
fla:tat1	tet:hex	0.374481	1718.25
fla:tat2	tet:hex	0.335702	1732.79
fla:tje	tet:tet	0.087471	741.542
fla:tng	tet:tet	0.117545	25.3419
fla:uig	tet:tet	0.154529	984.702
fla:ulr	tet:hex	0.362197	1691.4
fla:ves	tet:tet	0.11631	636.33
fla:wol	tet:dip	0.496396	1695.86
flt:arn	tet:dip	0.624737	1640.06
flt:auv	tet:dip	0.623326	2083.89
flt:bei	tet:dip	0.477156	1105.45
flt:ber	tet:dip	0.612013	1201.63
flt:bre	tet:dip	0.594439	1186.1
flt:cht	tet:tet	0.36652	1331
flt:dot	tet:tet	0.394712	1123.57
flt:dyr	tet:tet	0.450789	316.248
flt:eli	tet:tet	0.270487	1078.88
flt:ers	tet:tet	0.291236	1165.87
flt:fau	tet:dip	0.71949	1211.27
flt:fla	tet:tet	0.218738	128.487
flt:ftw	tet:tet	0.263065	1115.65
flt:gal	tet:dip	0.728161	2471.81
flt:gan	tet:dip	0.710043	1859.74
flt:gor	tet:tet	0.341973	1032.85
flt:gre	tet:tet	0.208636	1241.49
flt:gul	tet:tet	0.289914	629.981
flt:jaz	tet:dip	0.69407	1689.5
flt:jor	tet:dip	0.325642	1196.09
flt:kau	tet:tet	0.409987	286.455
flt:lab	tet:dip	0.345061	1197.7
flt:lae	tet:tet	0.313429	287.849
flt:lal	tet:tet	0.212331	1224.91
flt:law	tet:tet	0.493147	1107.49
flt:lnl	tet:tet	0.290136	1105.7
flt:lod	tet:tet	0.352592	630.029
flt:los	tet:tet	0.280075	1114.05
flt:lut	tet:dip	0.693658	1431.02
flt:nei	tet:tet	0.245144	1141.09
flt:nen	tet:dip	0.364611	1191.07
flt:odn	tet:dip	0.600202	1312.49
flt:ors	tet:tet	0.185035	574.377
flt:pol	tet:hex	0.700218	1542.85
flt:puy	tet:dip	0.770905	2046.91
flt:pyr	tet:dip	0.80116	2439.18
flt:ros	tet:dip	0.805857	1687.72
flt:rot	tet:tet	0.37489	1262.18
flt:run	tet:tet	0.206398	255.55
flt:scu	tet:tet	0.227441	1019.78
flt:skn	tet:tet	0.431128	1164.43
flt:sor	tet:tet	0.598492	645.001
flt:ste	tet:dip	0.55987	1803.62
flt:sto	tet:dip	0.722761	1537.42
flt:tat1	tet:hex	0.632841	1690.3
flt:tat2	tet:hex	0.562029	1705.74
flt:tje	tet:tet	0.194103	655.073
flt:tng	tet:tet	0.259242	112.477
flt:uig	tet:tet	0.269712	1109.7
flt:ulr	tet:hex	0.634548	1719.57
flt:ves	tet:tet	0.244296	563.771
flt:wol	tet:dip	0.670634	1727.36
ftw:arn	tet:dip	0.440321	1332.68
ftw:auv	tet:dip	0.391467	1406.96
ftw:bei	tet:dip	0.290076	110.413
ftw:ber	tet:dip	0.404049	1009.45
ftw:bre	tet:dip	0.375732	1004.82
ftw:cht	tet:tet	0.152571	472.529
ftw:dot	tet:tet	0.12418	40.4838
ftw:dyr	tet:tet	0.304404	831.385
ftw:eli	tet:tet	0.11353	158.107
ftw:ers	tet:tet	0.127775	110.166
ftw:fau	tet:dip	0.512524	993.619
ftw:fla	tet:tet	0.154352	994.644
ftw:flt	tet:tet	0.263065	1115.65
ftw:gal	tet:dip	0.500665	1476.31
ftw:gan	tet:dip	0.476399	1415.16
ftw:gor	tet:tet	0.13964	93.356
ftw:gre	tet:tet	0.097347	370.074
ftw:gul	tet:tet	0.194836	1668.8
ftw:jaz	tet:dip	0.4784	1843.5
ftw:jor	tet:dip	0.177205	293.492
ftw:kau	tet:tet	0.261509	854.902
ftw:lab	tet:dip	0.187617	299.825
ftw:lae	tet:tet	0.205771	864.549
ftw:lal	tet:tet	0.10184	143.338
ftw:law	tet:tet	0.191202	59.6776
ftw:lnl	tet:tet	0.092951	59.1909
ftw:lod	tet:tet	0.220489	1671.46
ftw:los	tet:tet	0.092454	160.743
ftw:lut	tet:dip	0.473761	998.31
ftw:nei	tet:tet	0.070988	121.853
ftw:nen	tet:dip	0.200304	279.228
ftw:odn	tet:dip	0.404727	440.583
ftw:ors	tet:tet	0.134059	1603.54
ftw:pol	tet:hex	0.349199	1764.45
ftw:puy	tet:dip	0.50002	1390.48
ftw:pyr	tet:dip	0.586956	1478.82
ftw:ros	tet:dip	0.577229	1842.1
ftw:rot	tet:tet	0.155338	276.254
ftw:run	tet:tet	0.135534	866.274
ftw:scu	tet:tet	0.106275	162.828
ftw:skn	tet:tet	0.173577	364.476
ftw:sor	tet:tet	0.37977	1680.67
ftw:ste	tet:dip	0.375682	1710.94
ftw:sto	tet:dip	0.51064	1169.74
ftw:tat1	tet:hex	0.269723	1883.41
ftw:tat2	tet:hex	0.233499	1889.08
ftw:tje	tet:tet	0.14113	1701.61
ftw:tng	tet:tet	0.193479	1004.76
ftw:uig	tet:tet	0.092819	114.264
ftw:ulr	tet:hex	0.272329	1441.59
ftw:ves	tet:tet	0.160134	1578.33
ftw:wol	tet:dip	0.456829	1418.49
gal:arn	dip:dip	0.740455	2555.26
gal:auv	dip:dip	0.695575	830.147
gal:bei	dip:dip	0.583799	1554.03
gal:ber	dip:dip	0.731818	2381.42
gal:bre	dip:dip	0.721091	2382.34
gal:cht	dip:tet	0.664811	1140.9
gal:dot	dip:tet	0.676086	1447.75
gal:dyr	dip:tet	0.679332	2155.72
gal:eli	dip:tet	0.643675	1435.85
gal:ers	dip:tet	0.556309	1382.18
gal:fau	dip:dip	0.794351	2359.43
gal:fla	dip:tet	0.542433	2373.22
gal:flt	dip:tet	0.728161	2471.81
gal:ftw	dip:tet	0.500665	1476.31
gal:gan	dip:dip	0.750182	1229.04
gal:gor	dip:tet	0.6583	1522.96
gal:gre	dip:tet	0.536142	1234.49
gal:gul	dip:tet	0.686989	3084.37
gal:jaz	dip:dip	0.739893	2142.54
gal:jor	dip:dip	0.445264	1289.51
gal:kau	dip:tet	0.690882	2185.38
gal:lab	dip:dip	0.473532	1286.67
gal:lae	dip:tet	0.611729	2185.19
gal:lal	dip:tet	0.444398	1334.32
gal:law	dip:tet	0.727761	1451.33
gal:lnl	dip:tet	0.608582	1453.23
gal:lod	dip:tet	0.711972	3085.81
gal:los	dip:tet	0.493	1583.98
gal:lut	dip:dip	0.73185	1292.16
gal:nei	dip:tet	0.489997	1533.81
gal:nen	dip:dip	0.492357	1297.33
gal:odn	dip:dip	0.652325	1160.38
gal:ors	dip:tet	0.61923	3022
gal:pol	dip:hex	0.803858	2178.6
gal:puy	dip:dip	0.800591	870.324
gal:pyr	dip:dip	0.817272	123.983
gal:ros	dip:dip	0.82119	2142.28
gal:rot	dip:tet	0.670556	1240.65
gal:run	dip:tet	0.522258	2257.83
gal:scu	dip:tet	0.495061	1497.29
gal:skn	dip:tet	0.707954	1308.86
gal:sor	dip:tet	0.788158	3097.98
gal:ste	dip:dip	0.631755	1787.84
gal:sto	dip:dip	0.805492	2401.87
gal:tat1	dip:hex	0.776219	2207.37
gal:tat2	dip:hex	0.746824	2199.26
gal:tje	dip:tet	0.600331	3113.92
gal:tng	dip:tet	0.584171	2374.62
gal:uig	dip:tet	0.46176	1553.7
gal:ulr	dip:hex	0.784182	1471.57
gal:ves	dip:tet	0.591908	3002
gal:wol	dip:dip	0.714635	1426.22
gan:arn	dip:dip	0.731835	2747.49
gan:auv	dip:dip	0.653165	414.075
gan:bei	dip:dip	0.562712	1525.34
gan:ber	dip:dip	0.720745	2398.76
gan:bre	dip:dip	0.706337	2391.49
gan:cht	dip:tet	0.637495	959.595
gan:dot	dip:tet	0.643871	1374.91
gan:dyr	dip:tet	0.663883	1585.99
gan:eli	dip:tet	0.605754	1269.47
gan:ers	dip:tet	0.5256	1312.49
gan:fau	dip:dip	0.792996	2386.57
gan:fla	dip:tet	0.515403	1816.01
gan:flt	dip:tet	0.710043	1859.74
gan:ftw	dip:tet	0.476399	1415.16
gan:gal	dip:dip	0.750182	1229.04
gan:gor	dip:tet	0.616979	1382.57
gan:gre	dip:tet	0.504989	1048.84
gan:gul	dip:tet	0.664586	2474.98
gan:jaz	dip:dip	0.682372	921.191
gan:jor	dip:dip	0.407016	1122.87
gan:kau	dip:tet	0.676523	1613.73
gan:lab	dip:dip	0.42094	1116.48
gan:lae	dip:tet	0.588209	1601.7
gan:lal	dip:tet	0.417458	1314.19
gan:law	dip:tet	0.712407	1357.22
gan:lnl	dip:tet	0.564545	1358.18
gan:lod	dip:tet	0.691209	2473.74
gan:los	dip:tet	0.472564	1575.9
gan:lut	dip:dip	0.670683	455.656
gan:nei	dip:tet	0.465269	1534.02
gan:nen	dip:dip	0.44125	1137.11
gan:odn	dip:dip	0.636866	989.988
gan:ors	dip:tet	0.587576	2426.1
gan:pol	dip:hex	0.783297	978.737
gan:puy	dip:dip	0.770698	368.205
gan:pyr	dip:dip	0.815044	1119.04
gan:ros	dip:dip	0.786165	921.102
gan:rot	dip:tet	0.644378	1163.67
gan:run	dip:tet	0.495019	1749.25
gan:scu	dip:tet	0.46065	1302.24
gan:skn	dip:tet	0.673834	1053.04
gan:sor	dip:tet	0.778933	2490.67
gan:ste	dip:dip	0.553321	558.835
gan:sto	dip:dip	0.79937	2584.81
gan:tat1	dip:hex	0.754919	986.835
gan:tat2	dip:hex	0.711316	977.119
gan:tje	dip:tet	0.569897	2494.44
gan:tng	dip:tet	0.558966	1804.16
gan:uig	dip:tet	0.44241	1529.38
gan:ulr	dip:hex	0.711132	257.229
gan:ves	dip:tet	0.563144	2419.83
gan:wol	dip:dip	0.63092	215.271
gor:arn	tet:dip	0.61955	1367.91
gor:auv	tet:dip	0.514914	1401.57
gor:bei	tet:dip	0.419423	165.45
gor:ber	tet:dip	0.597052	1022.26
gor:bre	tet:dip	0.565934	1016.26
gor:cht	tet:tet	0.144901	466.222
gor:dot	tet:tet	0.099319	90.8554
gor:dyr	tet:tet	0.387295	743.217
gor:eli	tet:tet	0.089246	115.259
gor:ers	tet:tet	0.106827	142.22
gor:fau	tet:dip	0.714404	1008.36
gor:fla	tet:tet	0.189475	913.893
gor:flt	tet:tet	0.341973	1032.85
gor:ftw	tet:tet	0.13964	93.356
gor:gal	tet:dip	0.6583	1522.96
gor:gan	tet:dip	0.616979	1382.57
gor:gre	tet:tet	0.093432	357.218
gor:gul	tet:tet	0.247746	1597.49
gor:jaz	tet:dip	0.608782	1771.12
gor:jor	tet:dip	0.217401	279.864
gor:kau	tet:tet	0.330617	767.471
gor:lab	tet:dip	0.218018	285.589
gor:lae	tet:tet	0.253483	776.375
gor:lal	tet:tet	0.119578	197.068
gor:law	tet:tet	0.172718	75.9253
gor:lnl	tet:tet	0.099586	74.0425
gor:lod	tet:tet	0.292402	1599.92
gor:los	tet:tet	0.196042	213.692
gor:lut	tet:dip	0.601252	953.397
gor:nei	tet:tet	0.140846	191.704
gor:nen	tet:dip	0.241414	266.53
gor:odn	tet:dip	0.503882	435.014
gor:ors	tet:tet	0.156987	1532.63
gor:pol	tet:hex	0.555078	1687.7
gor:puy	tet:dip	0.681599	1382.13
gor:pyr	tet:dip	0.750841	1518.56
gor:ros	tet:dip	0.747383	1769.69
gor:rot	tet:tet	0.186432	291.389
gor:run	tet:tet	0.172837	786.497
gor:scu	tet:tet	0.088442	86.4792
gor:skn	tet:tet	0.150292	331.347
gor:sor	tet:tet	0.520359	1609.74
gor:ste	tet:dip	0.464424	1652.59
gor:sto	tet:dip	0.705812	1206.63
gor:tat1	tet:hex	0.443357	1809.33
gor:tat2	tet:hex	0.364974	1815.57
gor:tje	tet:tet	0.169081	1629.76
gor:tng	tet:tet	0.245789	922.885
gor:uig	tet:tet	0.185863	171.001
gor:ulr	tet:hex	0.351614	1393.55
gor:ves	tet:tet	0.193085	1508.47
gor:wol	tet:dip	0.579867	1372.75
gre:arn	tet:dip	0.536049	1701.56
gre:auv	tet:dip	0.392494	1044.41
gre:bei	tet:dip	0.342529	480.36
gre:ber	tet:dip	0.498312	1375.51
gre:bre	tet:dip	0.463844	1370.15
gre:cht	tet:tet	0.080722	110.317
gre:dot	tet:tet	0.087427	329.597
gre:dyr	tet:tet	0.290014	926.913
gre:eli	tet:tet	0.058366	243.393
gre:ers	tet:tet	0.082068	264.148
gre:fau	tet:dip	0.625715	1360.58
gre:fla	tet:tet	0.132203	1139.46
gre:flt	tet:tet	0.208636	1241.49
gre:ftw	tet:tet	0.097347	370.074
gre:gal	tet:dip	0.536142	1234.49
gre:gan	tet:dip	0.504989	1048.84
gre:gor	tet:tet	0.093432	357.218
gre:gul	tet:tet	0.157331	1849.9
gre:jaz	tet:dip	0.511884	1561.55
gre:jor	tet:dip	0.168273	77.8159
gre:kau	tet:tet	0.23177	956.001
gre:lab	tet:dip	0.169307	71.8271
gre:lae	tet:tet	0.183515	957.596
gre:lal	tet:tet	0.05389	267.932
gre:law	tet:tet	0.115698	314.918
gre:lnl	tet:tet	0.076297	316.158
gre:lod	tet:tet	0.188146	1851.36
gre:los	tet:tet	0.130668	530.078
gre:lut	tet:dip	0.496668	650.461
gre:nei	tet:tet	0.089381	486.211
gre:nen	tet:dip	0.182612	91.7641
gre:odn	tet:dip	0.428131	80.9469
gre:ors	tet:tet	0.092169	1787.53
gre:pol	tet:hex	0.257813	1504.33
gre:puy	tet:dip	0.541501	1025.44
gre:pyr	tet:dip	0.646445	1212.12
gre:ros	tet:dip	0.635133	1560.32
gre:rot	tet:tet	0.078645	125.616
gre:run	tet:tet	0.118124	1023.34
gre:scu	tet:tet	0.073931	295.265
gre:skn	tet:tet	0.091725	81.2086
gre:sor	tet:tet	0.380074	1863.49
gre:ste	tet:dip	0.394451	1383.3
gre:sto	tet:dip	0.625073	1538.23
gre:tat1	tet:hex	0.175841	1608.55
gre:tat2	tet:hex	0.142494	1611.54
gre:tje	tet:tet	0.097507	1879.55
gre:tng	tet:tet	0.179178	1141.67
gre:uig	tet:tet	0.129092	483.957
gre:ulr	tet:hex	0.164164	1093.96
gre:ves	tet:tet	0.130751	1767.71
gre:wol	tet:dip	0.473972	1067.13
gul:arn	tet:dip	0.550691	1757.67
gul:auv	tet:dip	0.567638	2712.69
gul:bei	tet:dip	0.429866	1632.62
gul:ber	tet:dip	0.53017	1381.95
gul:bre	tet:dip	0.505935	1366.57
gul:cht	tet:tet	0.267435	1945.3
gul:dot	tet:tet	0.29166	1685.05
gul:dyr	tet:tet	0.368939	940.571
gul:eli	tet:tet	0.193148	1663.39
gul:ers	tet:tet	0.23673	1737.92
gul:fau	tet:dip	0.660705	1401.37
gul:fla	tet:tet	0.157972	713.111
gul:flt	tet:tet	0.289914	629.981
gul:ftw	tet:tet	0.194836	1668.8
gul:gal	tet:dip	0.686989	3084.37
gul:gan	tet:dip	0.664586	2474.98
gul:gor	tet:tet	0.247746	1597.49
gul:gre	tet:tet	0.157331	1849.9
gul:jaz	tet:dip	0.653262	2184.4
gul:jor	tet:dip	0.277459	1797.31
gul:kau	tet:tet	0.310291	910.353
gul:lab	tet:dip	0.294671	1799.7
gul:lae	tet:tet	0.238041	914.803
gul:lal	tet:tet	0.173412	1794.49
gul:law	tet:tet	0.378336	1673.39
gul:lnl	tet:tet	0.201252	1671.49
gul:lod	tet:tet	0.136979	6.74958
gul:los	tet:tet	0.208554	1627.68
gul:lut	tet:dip	0.651219	2055.8
gul:nei	tet:tet	0.169401	1665.17
gul:nen	tet:dip	0.311171	1790.58
gul:odn	tet:dip	0.557294	1924.48
gul:ors	tet:tet	0.099699	65.8913
gul:pol	tet:hex	0.613801	2028.41
gul:puy	tet:dip	0.71805	2675.16
gul:pyr	tet:dip	0.768165	3057.76
gul:ros	tet:dip	0.768574	2182.65
gul:rot	tet:tet	0.276116	1854.98
gul:run	tet:tet	0.144123	826.663
gul:scu	tet:tet	0.175296	1602.07
gul:skn	tet:tet	0.321258	1776.04
gul:sor	tet:tet	0.456087	15.8278
gul:ste	tet:dip	0.509303	2361.01
gul:sto	tet:dip	0.649685	1709.14
gul:tat1	tet:hex	0.52873	2171.38
gul:tat2	tet:hex	0.468681	2188.91
gul:tje	tet:tet	0.105424	35.7357
gul:tng	tet:tet	0.188492	714.41
gul:uig	tet:tet	0.203712	1635.71
gul:ulr	tet:hex	0.528792	2317.59
gul:ves	tet:tet	0.15416	97.1089
gul:wol	tet:dip	0.631256	2329.68
jaz:arn	dip:dip	0.713774	3058.71
jaz:auv	dip:dip	0.654919	1334.87
jaz:bei	dip:dip	0.557231	1936.56
jaz:ber	dip:dip	0.705966	2639.57
jaz:bre	dip:dip	0.692933	2627.72
jaz:cht	dip:tet	0.631339	1525.85
jaz:dot	dip:tet	0.635438	1810.74
jaz:dyr	dip:tet	0.655948	1542.42
jaz:eli	dip:tet	0.608111	1687.05
jaz:ers	dip:tet	0.532135	1774.63
jaz:fau	dip:dip	0.776169	2636.24
jaz:fla	dip:tet	0.511142	1712.53
jaz:flt	dip:tet	0.69407	1689.5
jaz:ftw	dip:tet	0.4784	1843.5
jaz:gal	dip:dip	0.739893	2142.54
jaz:gan	dip:dip	0.682372	921.191
jaz:gor	dip:tet	0.608782	1771.12
jaz:gre	dip:tet	0.511884	1561.55
jaz:gul	dip:tet	0.653262	2184.4
jaz:jor	dip:dip	0.40941	1608.94
jaz:kau	dip:tet	0.664799	1558.59
jaz:lab	dip:dip	0.427678	1603.5
jaz:lae	dip:tet	0.583727	1538.85
jaz:lal	dip:tet	0.429662	1805.92
jaz:law	dip:tet	0.699394	1786.2
jaz:lnl	dip:tet	0.56768	1786.17
jaz:lod	dip:tet	0.674693	2180.75
jaz:los	dip:tet	0.472203	1984.29
jaz:lut	dip:dip	0.678538	972.97
jaz:nei	dip:tet	0.469597	1960.74
jaz:nen	dip:dip	0.448238	1620.2
jaz:odn	dip:dip	0.629811	1545.11
jaz:ors	dip:tet	0.579959	2156.04
jaz:pol	dip:hex	0.726113	158.156
jaz:puy	dip:dip	0.762018	1289.34
jaz:pyr	dip:dip	0.802675	2036.5
jaz:ros	dip:dip	0.39854	1.7804
jaz:rot	dip:tet	0.64064	1685.48
jaz:run	dip:tet	0.493413	1711.93
jaz:scu	dip:tet	0.465727	1686.08
jaz:skn	dip:tet	0.666941	1517.32
jaz:sor	dip:tet	0.761715	2199.74
jaz:ste	dip:dip	0.542131	385.455
jaz:sto	dip:dip	0.775786	2910.71
jaz:tat1	dip:hex	0.707054	65.836
jaz:tat2	dip:hex	0.66058	57.0081
jaz:tje	dip:tet	0.56399	2191.19
jaz:tng	dip:tet	0.553172	1690.93
jaz:uig	dip:tet	0.441196	1942.08
jaz:ulr	dip:hex	0.687821	671.192
jaz:ves	dip:tet	0.558661	2163.97
jaz:wol	dip:dip	0.640184	716.462
jor:arn	dip:dip	0.445691	1625.89
jor:auv	dip:dip	0.344907	1122.02
jor:bei	dip:dip	0.272469	403.899
jor:ber	dip:dip	0.425511	1297.73
jor:bre	dip:dip	0.400457	1292.35
jor:cht	dip:tet	0.204964	186.435
jor:dot	dip:tet	0.237511	253.023
jor:dyr	dip:tet	0.3374	884.092
jor:eli	dip:tet	0.19246	166.996
jor:ers	dip:tet	0.202211	189.879
jor:fau	dip:dip	0.513631	1282.86
jor:fla	dip:tet	0.20884	1090.05
jor:flt	dip:tet	0.325642	1196.09
jor:ftw	dip:tet	0.177205	293.492
jor:gal	dip:dip	0.445264	1289.51
jor:gan	dip:dip	0.407016	1122.87
jor:gor	dip:tet	0.217401	279.864
jor:gre	dip:tet	0.168273	77.8159
jor:gul	dip:tet	0.277459	1797.31
jor:jaz	dip:dip	0.40941	1608.94
jor:kau	dip:tet	0.317178	912.528
jor:lab	dip:dip	0.049986	6.39727
jor:lae	dip:tet	0.256527	915.592
jor:lal	dip:tet	0.157987	202.104
jor:law	dip:tet	0.282704	237.537
jor:lnl	dip:tet	0.184307	238.733
jor:lod	dip:tet	0.300527	1798.98
jor:los	dip:tet	0.192428	453.959
jor:lut	dip:dip	0.394441	716.293
jor:nei	dip:tet	0.167574	411.167
jor:nen	dip:dip	0.041243	14.2723
jor:odn	dip:dip	0.313663	155.502
jor:ors	dip:tet	0.211689	1734.29
jor:pol	dip:hex	0.36674	1545.66
jor:puy	dip:dip	0.438609	1103.22
jor:pyr	dip:dip	0.517058	1272.29
jor:ros	dip:dip	0.493931	1607.67
jor:rot	dip:tet	0.218586	87.9098
jor:run	dip:tet	0.190784	970.939
jor:scu	dip:tet	0.148562	221.601
jor:skn	dip:tet	0.231338	91.9979
jor:sor	dip:tet	0.405407	1810.64
jor:ste	dip:dip	0.316858	1443.67
jor:sto	dip:dip	0.506506	1462.75
jor:tat1	dip:hex	0.316648	1654.1
jor:tat2	dip:hex	0.287054	1657.82
jor:tje	dip:tet	0.209973	1827.58
jor:tng	dip:tet	0.249236	1093.64
jor:uig	dip:tet	0.169358	407.647
jor:ulr	dip:hex	0.302112	1160.54
jor:ves	dip:tet	0.221577	1713.49
jor:wol	dip:dip	0.381807	1135.02
kau:arn	tet:dip	0.610713	1591.83
kau:auv	tet:dip	0.593259	1813.94
kau:bei	tet:dip	0.462977	859.821
kau:ber	tet:dip	0.603058	1150.4
kau:bre	tet:dip	0.584673	1136.17
kau:cht	tet:tet	0.352798	1044.63
kau:dot	tet:tet	0.382732	858.162
kau:dyr	tet:tet	0.227741	30.2184
kau:eli	tet:tet	0.289471	802.573
kau:ers	tet:tet	0.29655	894.472
kau:fau	tet:dip	0.70256	1154.09
kau:fla	tet:tet	0.238105	204.847
kau:flt	tet:tet	0.409987	286.455
kau:ftw	tet:tet	0.261509	854.902
kau:gal	tet:dip	0.690882	2185.38
kau:gan	tet:dip	0.676523	1613.73
kau:gor	tet:tet	0.330617	767.471
kau:gre	tet:tet	0.23177	956.001
kau:gul	tet:tet	0.310291	910.353
kau:jaz	tet:dip	0.664799	1558.59
kau:jor	tet:dip	0.317178	912.528
kau:lab	tet:dip	0.340264	913.905
kau:lae	tet:tet	0.164026	21.1748
kau:lal	tet:tet	0.223565	953.976
kau:law	tet:tet	0.465944	840.035
kau:lnl	tet:tet	0.292333	838.337
kau:lod	tet:tet	0.34466	910.914
kau:los	tet:tet	0.286949	876.187
kau:lut	tet:dip	0.663624	1172.72
kau:nei	tet:tet	0.245808	896.175
kau:nen	tet:dip	0.35674	908.058
kau:odn	tet:dip	0.569035	1026.35
kau:ors	tet:tet	0.23057	851.808
kau:pol	tet:hex	0.652984	1423.92
kau:puy	tet:dip	0.725326	1778.54
kau:pyr	tet:dip	0.763641	2152.94
kau:ros	tet:dip	0.767146	1556.84
kau:rot	tet:tet	0.362775	981.152
kau:run	tet:tet	0.203688	153.782
kau:scu	tet:tet	0.225819	745.25
kau:skn	tet:tet	0.414078	878.464
kau:sor	tet:tet	0.582091	924.936
kau:ste	tet:dip	0.534279	1618.4
kau:sto	tet:dip	0.694787	1467.73
kau:tat1	tet:hex	0.594062	1569.88
kau:tat2	tet:hex	0.545212	1583.29
kau:tje	tet:tet	0.22029	937.177
kau:tng	tet:tet	0.27306	197.764
kau:uig	tet:tet	0.265267	864.621
kau:ulr	tet:hex	0.595039	1495.56
kau:ves	tet:tet	0.26501	837.392
kau:wol	tet:dip	0.644027	1498.37
lab:arn	dip:dip	0.473642	1632.25
lab:auv	dip:dip	0.359577	1116.17
lab:bei	dip:dip	0.295075	410.234
lab:ber	dip:dip	0.449321	1303.83
lab:bre	dip:dip	0.423823	1298.42
lab:cht	dip:tet	0.214261	180.862
lab:dot	dip:tet	0.242496	259.359
lab:dyr	dip:tet	0.36214	885.398
lab:eli	dip:tet	0.196249	172.397
lab:ers	dip:tet	0.209101	196.276
lab:fau	dip:dip	0.546165	1288.99
lab:fla	dip:tet	0.220674	1092.06
lab:flt	dip:tet	0.345061	1197.7
lab:ftw	dip:tet	0.187617	299.825
lab:gal	dip:dip	0.473532	1286.67
lab:gan	dip:dip	0.42094	1116.48
lab:gor	dip:tet	0.218018	285.589
lab:gre	dip:tet	0.169307	71.8271
lab:gul	dip:tet	0.294671	1799.7
lab:jaz	dip:dip	0.427678	1603.5
lab:jor	dip:dip	0.049986	6.39727
lab:kau	dip:tet	0.340264	913.905
lab:lae	dip:tet	0.273733	916.825
lab:lal	dip:tet	0.164639	208.199
lab:law	dip:tet	0.300429	243.781
lab:lnl	dip:tet	0.183597	244.968
lab:lod	dip:tet	0.31736	1801.35
lab:los	dip:tet	0.204102	460.312
lab:lut	dip:dip	0.411321	710.01
lab:nei	dip:tet	0.176489	417.555
lab:nen	dip:dip	0.06643	20.6417
lab:odn	dip:dip	0.340997	150.091
lab:ors	dip:tet	0.21944	1736.75
lab:pol	dip:hex	0.389687	1540.55
lab:puy	dip:dip	0.46303	1097.27
lab:pyr	dip:dip	0.550077	1268.91
lab:ros	dip:dip	0.517916	1602.23
lab:rot	dip:tet	0.225472	91.1009
lab:run	dip:tet	0.20227	973.242
lab:scu	dip:tet	0.155511	226.428
lab:skn	dip:tet	0.237314	86.9497
lab:sor	dip:tet	0.433112	1813.06
lab:ste	dip:dip	0.323061	1437.6
lab:sto	dip:dip	0.534065	1469.12
lab:tat1	dip:hex	0.334788	1648.76
lab:tat2	dip:hex	0.300799	1652.44
lab:tje	dip:tet	0.219557	1829.91
lab:tng	dip:tet	0.263008	1095.5
lab:uig	dip:tet	0.181053	413.992
lab:ulr	dip:hex	0.305807	1154.25
lab:ves	dip:tet	0.232528	1716.06
lab:wol	dip:dip	0.393992	1128.69
lae:arn	tet:dip	0.508396	1612.87
lae:auv	tet:dip	0.507848	1805.9
lae:bei	tet:dip	0.389116	871.8
lae:ber	tet:dip	0.49729	1171.49
lae:bre	tet:dip	0.472552	1157.27
lae:cht	tet:tet	0.278409	1044.81
lae:dot	tet:tet	0.285873	866.912
lae:dyr	tet:tet	0.066948	33.1678
lae:eli	tet:tet	0.230604	808.704
lae:ers	tet:tet	0.226734	901.834
lae:fau	tet:dip	0.602251	1175.14
lae:fla	tet:tet	0.176055	214.754
lae:flt	tet:tet	0.313429	287.849
lae:ftw	tet:tet	0.205771	864.549
lae:gal	tet:dip	0.611729	2185.19
lae:gan	tet:dip	0.588209	1601.7
lae:gor	tet:tet	0.253483	776.375
lae:gre	tet:tet	0.183515	957.596
lae:gul	tet:tet	0.238041	914.803
lae:jaz	tet:dip	0.583727	1538.85
lae:jor	tet:dip	0.256527	915.592
lae:kau	tet:tet	0.164026	21.1748
lae:lab	tet:dip	0.273733	916.825
lae:lal	tet:tet	0.173621	961.381
lae:law	tet:tet	0.343655	848.382
lae:lnl	tet:tet	0.227798	846.706
lae:lod	tet:tet	0.273201	915.211
lae:los	tet:tet	0.224003	889.111
lae:lut	tet:dip	0.579925	1162.24
lae:nei	tet:tet	0.193644	908.187
lae:nen	tet:dip	0.28927	911.436
lae:odn	tet:dip	0.502432	1027.07
lae:ors	tet:tet	0.171206	856.983
lae:pol	tet:hex	0.514404	1403.78
lae:puy	tet:dip	0.628305	1770.15
lae:pyr	tet:dip	0.692821	2151.55
lae:ros	tet:dip	0.683552	1537.09
lae:rot	tet:tet	0.284487	985.412
lae:run	tet:tet	0.109188	173.118
lae:scu	tet:tet	0.176027	751.994
lae:skn	tet:tet	0.314775	879.522
lae:sor	tet:tet	0.456627	929.522
lae:ste	tet:dip	0.462694	1601.09
lae:sto	tet:dip	0.595341	1488.55
lae:tat1	tet:hex	0.466429	1549.83
lae:tat2	tet:hex	0.424208	1563.3
lae:tje	tet:tet	0.164587	941.089
lae:tng	tet:tet	0.204281	205.425
lae:uig	tet:tet	0.207747	876.664
lae:ulr	tet:hex	0.458178	1481.07
lae:ves	tet:tet	0.1973	843.368
lae:wol	tet:dip	0.563885	1484.37
lal:arn	tet:dip	0.441011	1443.4
lal:auv	tet:dip	0.340442	1279.82
lal:bei	tet:dip	0.291305	239.264
lal:ber	tet:dip	0.405377	1139.74
lal:bre	tet:dip	0.377553	1135.96
lal:cht	tet:tet	0.120214	356.52
lal:dot	tet:tet	0.126737	113.697
lal:dyr	tet:tet	0.257488	928.391
lal:eli	tet:tet	0.092786	161.888
lal:ers	tet:tet	0.093349	59.5621
lal:fau	tet:dip	0.509461	1122.78
lal:fla	tet:tet	0.130778	1107.84
lal:flt	tet:tet	0.212331	1224.91
lal:ftw	tet:tet	0.10184	143.338
lal:gal	tet:dip	0.444398	1334.32
lal:gan	tet:dip	0.417458	1314.19
lal:gor	tet:tet	0.119578	197.068
lal:gre	tet:tet	0.05389	267.932
lal:gul	tet:tet	0.173412	1794.49
lal:jaz	tet:dip	0.429662	1805.92
lal:jor	tet:dip	0.157987	202.104
lal:kau	tet:tet	0.223565	953.976
lal:lab	tet:dip	0.164639	208.199
lal:lae	tet:tet	0.173621	961.381
lal:law	tet:tet	0.15264	121.33
lal:lnl	tet:tet	0.100579	123.241
lal:lod	tet:tet	0.196101	1796.9
lal:los	tet:tet	0.13264	283.284
lal:lut	tet:dip	0.416195	917.161
lal:nei	tet:tet	0.103658	233.94
lal:nen	tet:dip	0.17601	189.198
lal:odn	tet:dip	0.366286	325.248
lal:ors	tet:tet	0.12025	1729.67
lal:pol	tet:hex	0.286449	1737.95
lal:puy	tet:dip	0.436134	1265.65
lal:pyr	tet:dip	0.538029	1335.65
lal:ros	tet:dip	0.522613	1804.61
lal:rot	tet:tet	0.115169	151.57
lal:run	tet:tet	0.116384	981.27
lal:scu	tet:tet	0.079615	210.932
lal:skn	tet:tet	0.133473	290.745
lal:sor	tet:tet	0.329095	1806.77
lal:ste	tet:dip	0.337604	1645.77
lal:sto	tet:dip	0.507693	1279.54
lal:tat1	tet:hex	0.230254	1849.71
lal:tat2	tet:hex	0.204293	1853.97
lal:tje	tet:tet	0.121235	1826.71
lal:tng	tet:tet	0.169004	1115.95
lal:uig	tet:tet	0.124201	241.138
lal:ulr	tet:hex	0.214998	1361.16
lal:ves	tet:tet	0.140169	1705.54
lal:wol	tet:dip	0.403044	1334.81
law:arn	tet:dip	0.687761	1390.3
law:auv	tet:dip	0.614252	1355.92
law:bei	tet:dip	0.475161	168.293
law:ber	tet:dip	0.665395	1061.31
law:bre	tet:dip	0.639485	1056.24
law:cht	tet:tet	0.189286	419.821
law:dot	tet:tet	0.187016	25.4833
law:dyr	tet:tet	0.505771	815.262
law:eli	tet:tet	0.110464	99.3633
law:ers	tet:tet	0.161314	69.281
law:fau	tet:dip	0.771366	1046.06
law:fla	tet:tet	0.258608	989.122
law:flt	tet:tet	0.493147	1107.49
law:ftw	tet:tet	0.191202	59.6776
law:gal	tet:dip	0.727761	1451.33
law:gan	tet:dip	0.712407	1357.22
law:gor	tet:tet	0.172718	75.9253
law:gre	tet:tet	0.115698	314.918
law:gul	tet:tet	0.378336	1673.39
law:jaz	tet:dip	0.699394	1786.2
law:jor	tet:dip	0.282704	237.537
law:kau	tet:tet	0.465944	840.035
law:lab	tet:dip	0.300429	243.781
law:lae	tet:tet	0.343655	848.382
law:lal	tet:tet	0.15264	121.33
law:lnl	tet:tet	0.135394	1.92376
law:lod	tet:tet	0.423365	1675.82
law:los	tet:tet	0.253961	219.118
law:lut	tet:dip	0.6892	938.841
law:nei	tet:tet	0.197785	181.53
law:nen	tet:dip	0.319366	223.357
law:odn	tet:dip	0.571126	387.964
law:ors	tet:tet	0.226968	1608.51
law:pol	tet:hex	0.73672	1708.63
law:puy	tet:dip	0.780544	1338.46
law:pyr	tet:dip	0.808839	1449.3
law:ros	tet:dip	0.824363	1784.81
law:rot	tet:tet	0.219582	230.385
law:run	tet:tet	0.236168	861.96
law:scu	tet:tet	0.125577	115.173
law:skn	tet:tet	0.250279	305.482
law:sor	tet:tet	0.676709	1685.62
law:ste	tet:dip	0.553243	1651.42
law:sto	tet:dip	0.780317	1227.6
law:tat1	tet:hex	0.640486	1826.62
law:tat2	tet:hex	0.550337	1832.1
law:tje	tet:tet	0.232706	1705.68
law:tng	tet:tet	0.342124	997.833
law:uig	tet:tet	0.2499	172.553
law:ulr	tet:hex	0.622265	1382.01
law:ves	tet:tet	0.270216	1584.29
law:wol	tet:dip	0.664563	1359.03
lnl:arn	tet:dip	0.530175	1389.33
lnl:auv	tet:dip	0.455381	1357.34
lnl:bei	tet:dip	0.332519	167.431
lnl:ber	tet:dip	0.484216	1059.97
lnl:bre	tet:dip	0.450859	1054.88
lnl:cht	tet:tet	0.122373	421.192
lnl:dot	tet:tet	0.107609	26.1017
lnl:dyr	tet:tet	0.346646	813.584
lnl:eli	tet:tet	0.080966	99.473
lnl:ers	tet:tet	0.111082	71.1664
lnl:fau	tet:dip	0.625032	1044.75
lnl:fla	tet:tet	0.153694	987.305
lnl:flt	tet:tet	0.290136	1105.7
lnl:ftw	tet:tet	0.092951	59.1909
lnl:gal	tet:dip	0.608582	1453.23
lnl:gan	tet:dip	0.564545	1358.18
lnl:gor	tet:tet	0.099586	74.0425
lnl:gre	tet:tet	0.076297	316.158
lnl:gul	tet:tet	0.201252	1671.49
lnl:jaz	tet:dip	0.56768	1786.17
lnl:jor	tet:dip	0.184307	238.733
lnl:kau	tet:tet	0.292333	838.337
lnl:lab	tet:dip	0.183597	244.968
lnl:lae	tet:tet	0.227798	846.706
lnl:lal	tet:tet	0.100579	123.241
lnl:law	tet:tet	0.135394	1.92376
lnl:lod	tet:tet	0.229596	1673.93
lnl:los	tet:tet	0.105387	218.288
lnl:lut	tet:dip	0.557817	939.516
lnl:nei	tet:tet	0.078113	181.016
lnl:nen	tet:dip	0.200278	224.564
lnl:odn	tet:dip	0.467917	389.343
lnl:ors	tet:tet	0.115519	1606.62
lnl:pol	tet:hex	0.438802	1708.44
lnl:puy	tet:dip	0.623063	1339.83
lnl:pyr	tet:dip	0.709073	1451.17
lnl:ros	tet:dip	0.695627	1784.78
lnl:rot	tet:tet	0.1316	232.051
lnl:run	tet:tet	0.131359	860.128
lnl:scu	tet:tet	0.082776	114.234
lnl:skn	tet:tet	0.142428	306.301
lnl:sor	tet:tet	0.456061	1683.73
lnl:ste	tet:dip	0.421335	1651.8
lnl:sto	tet:dip	0.62901	1226.65
lnl:tat1	tet:hex	0.307423	1826.53
lnl:tat2	tet:hex	0.246401	1832.04
lnl:tje	tet:tet	0.125345	1703.79
lnl:tng	tet:tet	0.21068	996.032
lnl:uig	tet:tet	0.102211	171.73
lnl:ulr	tet:hex	0.292241	1382.63
lnl:ves	tet:tet	0.152481	1582.39
lnl:wol	tet:dip	0.525764	1359.7
lod:arn	tet:dip	0.584733	1763.98
lod:auv	tet:dip	0.600468	2712.34
lod:bei	tet:dip	0.456387	1635.66
lod:ber	tet:dip	0.558448	1387.83
lod:bre	tet:dip	0.540018	1372.44
lod:cht	tet:tet	0.317208	1946.56
lod:dot	tet:tet	0.318856	1687.57
lod:dyr	tet:tet	0.404783	941.13
lod:eli	tet:tet	0.233594	1665.45
lod:ers	tet:tet	0.266556	1740.25
lod:fau	tet:dip	0.689422	1407.21
lod:fla	tet:tet	0.181193	714.139
lod:flt	tet:tet	0.352592	630.029
lod:ftw	tet:tet	0.220489	1671.46
lod:gal	tet:dip	0.711972	3085.81
lod:gan	tet:dip	0.691209	2473.74
lod:gor	tet:tet	0.292402	1599.92
lod:gre	tet:tet	0.188146	1851.36
lod:gul	tet:tet	0.136979	6.74958
lod:jaz	tet:dip	0.674693	2180.75
lod:jor	tet:dip	0.300527	1798.98
lod:kau	tet:tet	0.34466	910.914
lod:lab	tet:dip	0.31736	1801.35
lod:lae	tet:tet	0.273201	915.211
lod:lal	tet:tet	0.196101	1796.9
lod:law	tet:tet	0.423365	1675.82
lod:lnl	tet:tet	0.229596	1673.93
lod:los	tet:tet	0.232645	1630.92
lod:lut	tet:dip	0.675243	2055.09
lod:nei	tet:tet	0.195333	1668.28
lod:nen	tet:dip	0.336808	1792.3
lod:odn	tet:dip	0.578118	1925.83
lod:ors	tet:tet	0.12617	69.5998
lod:pol	tet:hex	0.680848	2024.69
lod:puy	tet:dip	0.749604	2674.74
lod:pyr	tet:dip	0.786287	3058.93
lod:ros	tet:dip	0.788568	2179
lod:rot	tet:tet	0.336627	1856.89
lod:run	tet:tet	0.176377	828.22
lod:scu	tet:tet	0.203965	1604.15
lod:skn	tet:tet	0.366451	1777.38
lod:sor	tet:tet	0.532401	19.0761
lod:ste	tet:dip	0.528741	2358.27
lod:sto	tet:dip	0.678483	1715.21
lod:tat1	tet:hex	0.577697	2167.56
lod:tat2	tet:hex	0.51472	2185.11
lod:tje	tet:tet	0.124381	31.1743
lod:tng	tet:tet	0.225782	715.201
lod:uig	tet:tet	0.224605	1638.78
lod:ulr	tet:hex	0.590537	2315.77
lod:ves	tet:tet	0.193146	101.897
lod:wol	tet:dip	0.651567	2327.99
los:arn	tet:dip	0.376641	1171.99
los:auv	tet:dip	0.39462	1561.7
los:bei	tet:dip	0.264125	50.9632
los:ber	tet:dip	0.337872	856.469
los:bre	tet:dip	0.315044	852.68
los:cht	tet:tet	0.199778	630.559
los:dot	tet:tet	0.170113	201.072
los:dyr	tet:tet	0.321005	856.606
los:eli	tet:tet	0.154435	312.961
los:ers	tet:tet	0.18449	266.942
los:fau	tet:dip	0.436452	839.613
los:fla	tet:tet	0.16357	987.857
los:flt	tet:tet	0.280075	1114.05
los:ftw	tet:tet	0.092454	160.743
los:gal	tet:dip	0.493	1583.98
los:gan	tet:dip	0.472564	1575.9
los:gor	tet:tet	0.196042	213.692
los:gre	tet:tet	0.130668	530.078
los:gul	tet:tet	0.208554	1627.68
los:jaz	tet:dip	0.472203	1984.29
los:jor	tet:dip	0.192428	453.959
los:kau	tet:tet	0.286949	876.187
los:lab	tet:dip	0.204102	460.312
los:lae	tet:tet	0.224003	889.111
los:lal	tet:tet	0.13264	283.284
los:law	tet:tet	0.253961	219.118
los:lnl	tet:tet	0.105387	218.288
los:lod	tet:tet	0.232645	1630.92
los:lut	tet:dip	0.471194	1157.2
los:nei	tet:tet	0.052399	51.2443
los:nen	tet:dip	0.216684	439.687
los:odn	tet:dip	0.408791	598.646
los:ors	tet:tet	0.14362	1561.85
los:pol	tet:hex	0.359328	1899.18
los:puy	tet:dip	0.49255	1546.48
los:pyr	tet:dip	0.566124	1595.86
los:ros	tet:dip	0.560957	1982.85
los:rot	tet:tet	0.207528	429.8
los:run	tet:tet	0.144716	858.897
los:scu	tet:tet	0.149073	299.84
los:skn	tet:tet	0.220485	524.589
los:sor	tet:tet	0.37564	1638.51
los:ste	tet:dip	0.376475	1864.34
los:sto	tet:dip	0.451312	1009.01
los:tat1	tet:hex	0.290179	2021.98
los:tat2	tet:hex	0.256897	2028.41
los:tje	tet:tet	0.156688	1661.69
los:tng	tet:tet	0.204751	1001.59
los:uig	tet:tet	0.064285	46.5711
los:ulr	tet:hex	0.297878	1599.76
los:ves	tet:tet	0.172299	1534.21
los:wol	tet:dip	0.453949	1577.35
lut:arn	dip:dip	0.718702	2320.82
lut:auv	dip:dip	0.645161	668.49
lut:bei	dip:dip	0.552812	1106.24
lut:ber	dip:dip	0.706667	1956.6
lut:bre	dip:dip	0.69447	1948.61
lut:cht	dip:tet	0.620997	585.072
lut:dot	dip:tet	0.629057	959.26
lut:dyr	dip:tet	0.654583	1144.08
lut:eli	dip:tet	0.590985	844.762
lut:ers	dip:tet	0.516725	903.911
lut:fau	dip:dip	0.776506	1945.63
lut:fla	dip:tet	0.510019	1376.96
lut:flt	dip:tet	0.693658	1431.02
lut:ftw	dip:tet	0.473761	998.31
lut:gal	dip:dip	0.73185	1292.16
lut:gan	dip:dip	0.670683	455.656
lut:gor	dip:tet	0.601252	953.397
lut:gre	dip:tet	0.496668	650.461
lut:gul	dip:tet	0.651219	2055.8
lut:jaz	dip:dip	0.678538	972.97
lut:jor	dip:dip	0.394441	716.293
lut:kau	dip:tet	0.663624	1172.72
lut:lab	dip:dip	0.411321	710.01
lut:lae	dip:tet	0.579925	1162.24
lut:lal	dip:tet	0.416195	917.161
lut:law	dip:tet	0.6892	938.841
lut:lnl	dip:tet	0.557817	939.516
lut:lod	dip:tet	0.675243	2055.09
lut:los	dip:tet	0.471194	1157.2
lut:nei	dip:tet	0.465914	1119.86
lut:nen	dip:dip	0.433286	729.937
lut:odn	dip:dip	0.616483	610.489
lut:ors	dip:tet	0.579705	2003.54
lut:pol	dip:hex	0.763078	955.64
lut:puy	dip:dip	0.754506	627.022
lut:pyr	dip:dip	0.795137	1210.76
lut:ros	dip:dip	0.772523	972.062
lut:rot	dip:tet	0.626162	774.532
lut:run	dip:tet	0.493105	1302.67
lut:scu	dip:tet	0.453524	869.494
lut:skn	dip:tet	0.653543	634.779
lut:sor	dip:tet	0.761491	2071.25
lut:ste	dip:dip	0.560856	739.739
lut:sto	dip:dip	0.783411	2159.94
lut:tat1	dip:hex	0.733306	1029.22
lut:tat2	dip:hex	0.696542	1027.82
lut:tje	dip:tet	0.562475	2077.63
lut:tng	dip:tet	0.553745	1366.94
lut:uig	dip:tet	0.439804	1110.82
lut:ulr	dip:hex	0.702655	444.282
lut:ves	dip:tet	0.558339	1994.55
lut:wol	dip:dip	0.633001	420.187
nei:arn	tet:dip	0.387121	1215.43
nei:auv	tet:dip	0.373529	1513.45
nei:bei	tet:dip	0.248301	36.4122
nei:ber	tet:dip	0.34756	906.106
nei:bre	tet:dip	0.316365	902.534
nei:cht	tet:tet	0.142109	584.576
nei:dot	tet:tet	0.126268	160.62
nei:dyr	tet:tet	0.291368	875.373
nei:eli	tet:tet	0.104031	279.227
nei:ers	tet:tet	0.142556	222.091
nei:fau	tet:dip	0.459886	888.957
nei:fla	tet:tet	0.141404	1015.98
nei:flt	tet:tet	0.245144	1141.09
nei:ftw	tet:tet	0.070988	121.853
nei:gal	tet:dip	0.489997	1533.81
nei:gan	tet:dip	0.465269	1534.02
nei:gor	tet:tet	0.140846	191.704
nei:gre	tet:tet	0.089381	486.211
nei:gul	tet:tet	0.169401	1665.17
nei:jaz	tet:dip	0.469597	1960.74
nei:jor	tet:dip	0.167574	411.167
nei:kau	tet:tet	0.245808	896.175
nei:lab	tet:dip	0.176489	417.555
nei:lae	tet:tet	0.193644	908.187
nei:lal	tet:tet	0.103658	233.94
nei:law	tet:tet	0.197785	181.53
nei:lnl	tet:tet	0.078113	181.016
nei:lod	tet:tet	0.195333	1668.28
nei:los	tet:tet	0.052399	51.2443
nei:lut	tet:dip	0.465914	1119.86
nei:nen	tet:dip	0.188232	396.921
nei:odn	tet:dip	0.398458	552.743
nei:ors	tet:tet	0.109307	1599.42
nei:pol	tet:hex	0.328528	1878.9
nei:puy	tet:dip	0.478857	1498.76
nei:pyr	tet:dip	0.571808	1545.01
nei:ros	tet:dip	0.567022	1959.32
nei:rot	tet:tet	0.149056	382.246
nei:run	tet:tet	0.116524	886.794
nei:scu	tet:tet	0.10782	274.89
nei:skn	tet:tet	0.162351	485.525
nei:sor	tet:tet	0.352194	1676.24
nei:ste	tet:dip	0.364043	1832.44
nei:sto	tet:dip	0.464715	1052.04
nei:tat1	tet:hex	0.253188	1999.68
nei:tat2	tet:hex	0.221262	2005.7
nei:tje	tet:tet	0.121303	1698.94
nei:tng	tet:tet	0.181718	1028.79
nei:uig	tet:tet	0.050182	31.5789
nei:ulr	tet:hex	0.24885	1563.3
nei:ves	tet:tet	0.137746	1572.29
nei:wol	tet:dip	0.447242	1540
nen:arn	dip:dip	0.49005	1611.62
nen:auv	dip:dip	0.376974	1135.65
nen:bei	dip:dip	0.309681	389.633
nen:ber	dip:dip	0.466127	1283.74
nen:bre	dip:dip	0.440037	1278.39
nen:cht	dip:tet	0.226545	199.697
nen:dot	dip:tet	0.261921	238.757
nen:dyr	dip:tet	0.378693	879.781
nen:eli	dip:tet	0.211216	154.362
nen:ers	dip:tet	0.224824	175.731
nen:fau	dip:dip	0.561679	1268.83
nen:fla	dip:tet	0.235231	1084.19
nen:flt	dip:tet	0.364611	1191.07
nen:ftw	dip:tet	0.200304	279.228
nen:gal	dip:dip	0.492357	1297.33
nen:gan	dip:dip	0.44125	1137.11
nen:gor	dip:tet	0.241414	266.53
nen:gre	dip:tet	0.182612	91.7641
nen:gul	dip:tet	0.311171	1790.58
nen:jaz	dip:dip	0.448238	1620.2
nen:jor	dip:dip	0.041243	14.2723
nen:kau	dip:tet	0.35674	908.058
nen:lab	dip:dip	0.06643	20.6417
nen:lae	dip:tet	0.28927	911.436
nen:lal	dip:tet	0.17601	189.198
nen:law	dip:tet	0.319366	223.357
nen:lnl	dip:tet	0.200278	224.564
nen:lod	dip:tet	0.336808	1792.3
nen:los	dip:tet	0.216684	439.687
nen:lut	dip:dip	0.433286	729.937
nen:nei	dip:tet	0.188232	396.921
nen:odn	dip:dip	0.356481	168.528
nen:ors	dip:tet	0.234407	1727.42
nen:pol	dip:hex	0.414488	1556.05
nen:puy	dip:dip	0.47978	1117
nen:pyr	dip:dip	0.567726	1281.21
nen:ros	dip:dip	0.539229	1618.91
nen:rot	dip:tet	0.240361	83.692
nen:run	dip:tet	0.215194	964.459
nen:scu	dip:tet	0.166035	210.086
nen:skn	dip:tet	0.252719	102.883
nen:sor	dip:tet	0.450299	1803.85
nen:ste	dip:dip	0.341556	1456.63
nen:sto	dip:dip	0.551132	1448.48
nen:tat1	dip:hex	0.354578	1665.09
nen:tat2	dip:hex	0.320387	1668.91
nen:tje	dip:tet	0.232347	1820.98
nen:tng	dip:tet	0.279817	1088.08
nen:uig	dip:tet	0.195224	393.377
nen:ulr	dip:hex	0.334182	1174.2
nen:ves	dip:tet	0.24661	1706.41
nen:wol	dip:dip	0.413018	1148.81
odn:arn	dip:dip	0.644465	1767.31
odn:auv	dip:dip	0.581839	968.19
odn:bei	dip:dip	0.482738	549.96
odn:ber	dip:dip	0.634283	1449.2
odn:bre	dip:dip	0.619103	1444.19
odn:cht	dip:tet	0.469986	31.9467
odn:dot	dip:tet	0.525553	400.397
odn:dyr	dip:tet	0.574026	996.944
odn:eli	dip:tet	0.489048	322.474
odn:ers	dip:tet	0.445644	331.759
odn:fau	dip:dip	0.698426	1433.77
odn:fla	dip:tet	0.445147	1212.85
odn:flt	dip:tet	0.600202	1312.49
odn:ftw	dip:tet	0.404727	440.583
odn:gal	dip:dip	0.652325	1160.38
odn:gan	dip:dip	0.636866	989.988
odn:gor	dip:tet	0.503882	435.014
odn:gre	dip:tet	0.428131	80.9469
odn:gul	dip:tet	0.557294	1924.48
odn:jaz	dip:dip	0.629811	1545.11
odn:jor	dip:dip	0.313663	155.502
odn:kau	dip:tet	0.569035	1026.35
odn:lab	dip:dip	0.340997	150.091
odn:lae	dip:tet	0.502432	1027.07
odn:lal	dip:tet	0.366286	325.248
odn:law	dip:tet	0.571126	387.964
odn:lnl	dip:tet	0.467917	389.343
odn:lod	dip:tet	0.578118	1925.83
odn:los	dip:tet	0.408791	598.646
odn:lut	dip:dip	0.616483	610.489
odn:nei	dip:tet	0.398458	552.743
odn:nen	dip:dip	0.356481	168.528
odn:ors	dip:tet	0.48958	1862.48
odn:pol	dip:hex	0.664665	1495.77
odn:puy	dip:dip	0.679036	950.497
odn:pyr	dip:dip	0.710488	1135.05
odn:ros	dip:dip	0.706159	1543.95
odn:rot	dip:tet	0.513881	173.921
odn:run	dip:tet	0.425892	1098.42
odn:scu	dip:tet	0.382604	375.727
odn:skn	dip:tet	0.541625	148.487
odn:sor	dip:tet	0.660414	1938.21
odn:ste	dip:dip	0.533691	1348.95
odn:sto	dip:dip	0.703512	1603.62
odn:tat1	dip:hex	0.626365	1594.4
odn:tat2	dip:hex	0.594846	1596.42
odn:tje	dip:tet	0.478451	1953.79
odn:tng	dip:tet	0.485565	1214.31
odn:uig	dip:tet	0.380327	553.178
odn:ulr	dip:hex	0.62349	1050.19
odn:ves	dip:tet	0.476897	1843.16
odn:wol	dip:dip	0.603885	1021.07
ors:arn	tet:dip	0.461789	1706.48
ors:auv	tet:dip	0.476752	2658.24
ors:bei	tet:dip	0.360157	1566.9
ors:ber	tet:dip	0.43181	1325.09
ors:bre	tet:dip	0.396801	1309.61
ors:cht	tet:tet	0.148626	1883.59
ors:dot	tet:tet	0.164827	1620.02
ors:dyr	tet:tet	0.276741	882.014
ors:eli	tet:tet	0.104276	1599.35
ors:ers	tet:tet	0.152905	1673.22
ors:fau	tet:dip	0.573365	1344.09
ors:fla	tet:tet	0.082833	652.677
ors:flt	tet:tet	0.185035	574.377
ors:ftw	tet:tet	0.134059	1603.54
ors:gal	tet:dip	0.61923	3022
ors:gan	tet:dip	0.587576	2426.1
ors:gor	tet:tet	0.156987	1532.63
ors:gre	tet:tet	0.092169	1787.53
ors:gul	tet:tet	0.099699	65.8913
ors:jaz	tet:dip	0.579959	2156.04
ors:jor	tet:dip	0.211689	1734.29
ors:kau	tet:tet	0.23057	851.808
ors:lab	tet:dip	0.21944	1736.75
ors:lae	tet:tet	0.171206	856.983
ors:lal	tet:tet	0.12025	1729.67
ors:law	tet:tet	0.226968	1608.51
ors:lnl	tet:tet	0.115519	1606.62
ors:lod	tet:tet	0.12617	69.5998
ors:los	tet:tet	0.14362	1561.85
ors:lut	tet:dip	0.579705	2003.54
ors:nei	tet:tet	0.109307	1599.42
ors:nen	tet:dip	0.234407	1727.42
ors:odn	tet:dip	0.48958	1862.48
ors:pol	tet:hex	0.468512	2000.88
ors:puy	tet:dip	0.629886	2621.14
ors:pyr	tet:dip	0.709141	2996.33
ors:ros	tet:dip	0.699589	2154.29
ors:rot	tet:tet	0.155979	1791.28
ors:run	tet:tet	0.074484	764.19
ors:scu	tet:tet	0.108372	1537.96
ors:skn	tet:tet	0.184819	1714.09
ors:sor	tet:tet	0.348237	77.1305
ors:ste	tet:dip	0.436526	2323.74
ors:sto	tet:dip	0.558225	1654.33
ors:tat1	tet:hex	0.36652	2144.86
ors:tat2	tet:hex	0.309127	2162.15
ors:tje	tet:tet	0.048493	100.755
ors:tng	tet:tet	0.135791	654.991
ors:uig	tet:tet	0.14058	1569.99
ors:ulr	tet:hex	0.365403	2272.79
ors:ves	tet:tet	0.077365	36.017
ors:wol	tet:dip	0.558788	2283.96
pol:arn	hex:dip	0.75641	2947.58
pol:auv	hex:dip	0.694542	1391.24
pol:bei	hex:dip	0.556493	1852.83
pol:ber	hex:dip	0.74688	2523.01
pol:bre	hex:dip	0.73116	2510.72
pol:cht	hex:tet	0.562518	1479.16
pol:dot	hex:tet	0.564275	1733.63
pol:dyr	hex:tet	0.644025	1409.23
pol:eli	hex:tet	0.521054	1610.35
pol:ers	hex:tet	0.432661	1702.62
pol:fau	hex:dip	0.833778	2520.77
pol:fla	hex:tet	0.431739	1570.96
pol:flt	hex:tet	0.700218	1542.85
pol:ftw	hex:tet	0.349199	1764.45
pol:gal	hex:dip	0.803858	2178.6
pol:gan	hex:dip	0.783297	978.737
pol:gor	hex:tet	0.555078	1687.7
pol:gre	hex:tet	0.257813	1504.33
pol:gul	hex:tet	0.613801	2028.41
pol:jaz	hex:dip	0.726113	158.156
pol:jor	hex:dip	0.36674	1545.66
pol:kau	hex:tet	0.652984	1423.92
pol:lab	hex:dip	0.389687	1540.55
pol:lae	hex:tet	0.514404	1403.78
pol:lal	hex:tet	0.286449	1737.95
pol:law	hex:tet	0.73672	1708.63
pol:lnl	hex:tet	0.438802	1708.44
pol:lod	hex:tet	0.680848	2024.69
pol:los	hex:tet	0.359328	1899.18
pol:lut	hex:dip	0.763078	955.64
pol:nei	hex:tet	0.328528	1878.9
pol:nen	hex:dip	0.414488	1556.05
pol:odn	hex:dip	0.664665	1495.77
pol:ors	hex:tet	0.468512	2000.88
pol:puy	hex:dip	0.872732	1344.5
pol:pyr	hex:dip	0.874387	2077.61
pol:ros	hex:dip	0.868008	156.481
pol:rot	hex:tet	0.617608	1625.81
pol:run	hex:tet	0.403466	1576.41
pol:scu	hex:tet	0.364776	1604.2
pol:skn	hex:tet	0.668797	1453.66
pol:sor	hex:tet	0.825246	2043.7
pol:ste	hex:dip	0.595786	488.422
pol:sto	hex:dip	0.844781	2802.55
pol:tat1	hex:hex	0.410901	147.492
pol:tat2	hex:hex	0.295272	163.041
pol:tje	hex:tet	0.453312	2034.78
pol:tng	hex:tet	0.494716	1548.81
pol:uig	hex:tet	0.354639	1858.46
pol:ulr	hex:hex	0.726213	721.884
pol:ves	hex:tet	0.475231	2009.35
pol:wol	hex:dip	0.719021	765.451
puy:arn	dip:dip	0.769615	2704.47
puy:auv	dip:dip	0.598694	47.4661
puy:bei	dip:dip	0.597837	1498.91
puy:ber	dip:dip	0.76432	2399.66
puy:bre	dip:dip	0.749201	2394.69
puy:cht	dip:tet	0.697445	918.638
puy:dot	dip:tet	0.710205	1350.52
puy:dyr	dip:tet	0.709821	1748.98
puy:eli	dip:tet	0.669138	1267.31
puy:ers	dip:tet	0.562816	1280.82
puy:fau	dip:dip	0.833947	2384.07
puy:fla	dip:tet	0.546177	1983.31
puy:flt	dip:tet	0.770905	2046.91
puy:ftw	dip:tet	0.50002	1390.48
puy:gal	dip:dip	0.800591	870.324
puy:gan	dip:dip	0.770698	368.205
puy:gor	dip:tet	0.681599	1382.13
puy:gre	dip:tet	0.541501	1025.44
puy:gul	dip:tet	0.71805	2675.16
puy:jaz	dip:dip	0.762018	1289.34
puy:jor	dip:dip	0.438609	1103.22
puy:kau	dip:tet	0.725326	1778.54
puy:lab	dip:dip	0.46303	1097.27
puy:lae	dip:tet	0.628305	1770.15
puy:lal	dip:tet	0.436134	1265.65
puy:law	dip:tet	0.780544	1338.46
puy:lnl	dip:tet	0.623063	1339.83
puy:lod	dip:tet	0.749604	2674.74
puy:los	dip:tet	0.49255	1546.48
puy:lut	dip:dip	0.754506	627.022
puy:nei	dip:tet	0.478857	1498.76
puy:nen	dip:dip	0.47978	1117
puy:odn	dip:dip	0.679036	950.497
puy:ors	dip:tet	0.629886	2621.14
puy:pol	dip:hex	0.872732	1344.5
puy:pyr	dip:dip	0.852292	756.33
puy:ros	dip:dip	0.862337	1289.26
puy:rot	dip:tet	0.706989	1116.7
puy:run	dip:tet	0.521221	1897.66
puy:scu	dip:tet	0.485499	1313.6
puy:skn	dip:tet	0.750537	1057.59
puy:sor	dip:tet	0.840928	2690.46
puy:ste	dip:dip	0.610722	922.383
puy:sto	dip:dip	0.843397	2540.47
puy:tat1	dip:hex	0.842332	1355.01
puy:tat2	dip:hex	0.80178	1345.18
puy:tje	dip:tet	0.607527	2698.13
puy:tng	dip:tet	0.591344	1975.55
puy:uig	dip:tet	0.461709	1501.82
puy:ulr	dip:hex	0.848873	622.943
puy:ves	dip:tet	0.601294	2610.4
puy:wol	dip:dip	0.733019	579.061
pyr:arn	dip:dip	0.783402	2604.86
pyr:auv	dip:dip	0.749472	714.718
pyr:bei	dip:dip	0.637973	1562.73
pyr:ber	dip:dip	0.779809	2411.54
pyr:bre	dip:dip	0.773502	2411.64
pyr:cht	dip:tet	0.760723	1112.97
pyr:dot	dip:tet	0.762554	1447.91
pyr:dyr	dip:tet	0.749951	2123
pyr:eli	dip:tet	0.746419	1425.38
pyr:ers	dip:tet	0.651993	1380.04
pyr:fau	dip:dip	0.830646	2390.26
pyr:fla	dip:tet	0.625703	2344.93
pyr:flt	dip:tet	0.80116	2439.18
pyr:ftw	dip:tet	0.586956	1478.82
pyr:gal	dip:dip	0.817272	123.983
pyr:gan	dip:dip	0.815044	1119.04
pyr:gor	dip:tet	0.750841	1518.56
pyr:gre	dip:tet	0.646445	1212.12
pyr:gul	dip:tet	0.768165	3057.76
pyr:jaz	dip:dip	0.802675	2036.5
pyr:jor	dip:dip	0.517058	1272.29
pyr:kau	dip:tet	0.763641	2152.94
pyr:lab	dip:dip	0.550077	1268.91
pyr:lae	dip:tet	0.692821	2151.55
pyr:lal	dip:tet	0.538029	1335.65
pyr:law	dip:tet	0.808839	1449.3
pyr:lnl	dip:tet	0.709073	1451.17
pyr:lod	dip:tet	0.786287	3058.93
pyr:los	dip:tet	0.566124	1595.86
pyr:lut	dip:dip	0.795137	1210.76
pyr:nei	dip:tet	0.571808	1545.01
pyr:nen	dip:dip	0.567726	1281.21
pyr:odn	dip:dip	0.710488	1135.05
pyr:ors	dip:tet	0.709141	2996.33
pyr:pol	dip:hex	0.874387	2077.61
pyr:puy	dip:dip	0.852292	756.33
pyr:ros	dip:dip	0.870273	2036.29
pyr:rot	dip:tet	0.770372	1230.86
pyr:run	dip:tet	0.607435	2232.83
pyr:scu	dip:tet	0.590621	1486.14
pyr:skn	dip:tet	0.799254	1282.97
pyr:sor	dip:tet	0.848731	3071.69
pyr:ste	dip:dip	0.70044	1677.14
pyr:sto	dip:dip	0.844341	2448.92
pyr:tat1	dip:hex	0.851382	2101.65
pyr:tat2	dip:hex	0.827627	2093.01
pyr:tje	dip:tet	0.691056	3086.47
pyr:tng	dip:tet	0.65934	2345.01
pyr:uig	dip:tet	0.536451	1562.87
pyr:ulr	dip:hex	0.863631	1365.36
pyr:ves	dip:tet	0.676481	2977.61
pyr:wol	dip:dip	0.780032	1320.16
ros:arn	dip:dip	0.786642	3057.09
ros:auv	dip:dip	0.753849	1334.81
ros:bei	dip:dip	0.632329	1935.13
ros:ber	dip:dip	0.782967	2637.91
ros:bre	dip:dip	0.777613	2626.06
ros:cht	dip:tet	0.761352	1524.71
ros:dot	dip:tet	0.769218	1809.35
ros:dyr	dip:tet	0.74842	1540.67
ros:eli	dip:tet	0.740189	1685.67
ros:ers	dip:tet	0.638296	1773.28
ros:fau	dip:dip	0.839887	2634.59
ros:fla	dip:tet	0.608365	1710.76
ros:flt	dip:tet	0.805857	1687.72
ros:ftw	dip:tet	0.577229	1842.1
ros:gal	dip:dip	0.82119	2142.28
ros:gan	dip:dip	0.786165	921.102
ros:gor	dip:tet	0.747383	1769.69
ros:gre	dip:tet	0.635133	1560.32
ros:gul	dip:tet	0.768574	2182.65
ros:jaz	dip:dip	0.39854	1.7804
ros:jor	dip:dip	0.493931	1607.67
ros:kau	dip:tet	0.767146	1556.84
ros:lab	dip:dip	0.517916	1602.23
ros:lae	dip:tet	0.683552	1537.09
ros:lal	dip:tet	0.522613	1804.61
ros:law	dip:tet	0.824363	1784.81
ros:lnl	dip:tet	0.695627	1784.78
ros:lod	dip:tet	0.788568	2179
ros:los	dip:tet	0.560957	1982.85
ros:lut	dip:dip	0.772523	972.062
ros:nei	dip:tet	0.567022	1959.32
ros:nen	dip:dip	0.539229	1618.91
ros:odn	dip:dip	0.706159	1543.95
ros:ors	dip:tet	0.699589	2154.29
ros:pol	dip:hex	0.868008	156.481
ros:puy	dip:dip	0.862337	1289.26
ros:pyr	dip:dip	0.870273	2036.29
ros:rot	dip:tet	0.772381	1684.24
ros:run	dip:tet	0.590938	1710.17
ros:scu	dip:tet	0.570139	1684.65
ros:skn	dip:tet	0.799604	1516.03
ros:sor	dip:tet	0.857905	2197.99
ros:ste	dip:dip	0.643482	385.842
ros:sto	dip:dip	0.84924	2909.11
ros:tat1	dip:hex	0.845382	65.8098
ros:tat2	dip:hex	0.80505	57.4774
ros:tje	dip:tet	0.677424	2189.44
ros:tng	dip:tet	0.649177	1689.15
ros:uig	dip:tet	0.528354	1940.65
ros:ulr	dip:hex	0.853645	670.967
ros:ves	dip:tet	0.665774	2162.2
ros:wol	dip:dip	0.736955	716.228
rot:arn	tet:dip	0.653824	1594.73
rot:auv	tet:dip	0.526004	1132.03
rot:bei	tet:dip	0.430857	382.72
rot:ber	tet:dip	0.624869	1284.82
rot:bre	tet:dip	0.594515	1280.46
rot:cht	tet:tet	0.138833	205.014
rot:dot	tet:tet	0.178328	237.599
rot:dyr	tet:tet	0.41995	953.365
rot:eli	tet:tet	0.094568	195.205
rot:ers	tet:tet	0.136991	166.16
rot:fau	tet:dip	0.744416	1268.55
rot:fla	tet:tet	0.199325	1152.56
rot:flt	tet:tet	0.37489	1262.18
rot:ftw	tet:tet	0.155338	276.254
rot:gal	tet:dip	0.670556	1240.65
rot:gan	tet:dip	0.644378	1163.67
rot:gor	tet:tet	0.186432	291.389
rot:gre	tet:tet	0.078645	125.616
rot:gul	tet:tet	0.276116	1854.98
rot:jaz	tet:dip	0.64064	1685.48
rot:jor	tet:dip	0.218586	87.9098
rot:kau	tet:tet	0.362775	981.152
[truncated: 758 more rows]

## Sheet: Figure 2a
Figure 2a. Validation of the SV caller. Shown are recall estimates for different levels of read depth over simulated insertions and deletions.
depth	dosage	mean
0	1	0
10	1	0.5958
20	1	0.8011
30	1	0.8273
40	1	0.9
50	1	0.92
60	1	0.94
70	1	0.98
80	1	1
0	2	0
10	2	0.7571
20	2	0.8605
30	2	0.9325
40	2	0.9568
50	2	0.9634
60	2	0.971
70	2	1
80	2	1
0	3	0
10	3	0.8532
20	3	0.9505
30	3	0.9697
40	3	0.9723
50	3	0.9766
60	3	0.9817
70	3	1
80	3	1
0	4	0
10	4	0.91
20	4	0.99
30	4	1
40	4	1
50	4	1
60	4	1
70	4	1
80	4	1

## Sheet: Figure 2b
Figure 2b. Folded allele frequency spectra (AFS) for SVs found overlapping different genomic features in the long-read sequenced diploid and tetraploid samples.
x	proportion	data	ploidy
1	0.353611	exon	2
2	0.199786	exon	2
3	0.110679	exon	2
4	0.0832105	exon	2
5	0.0604315	exon	2
6	0.0497119	exon	2
7	0.0459601	exon	2
8	0.0383224	exon	2
9	0.0406003	exon	2
10	0.0176873	exon	2
1	0.288095	intron	2
2	0.186128	intron	2
3	0.108178	intron	2
4	0.0973085	intron	2
5	0.073499	intron	2
6	0.0658385	intron	2
7	0.0533126	intron	2
8	0.0512422	intron	2
9	0.0489648	intron	2
10	0.0274327	intron	2
1	0.295477	updown	2
2	0.196818	updown	2
3	0.112998	updown	2
4	0.0966971	updown	2
5	0.0755101	updown	2
6	0.0625624	updown	2
7	0.0501498	updown	2
8	0.0433371	updown	2
9	0.0444785	updown	2
10	0.0219718	updown	2
1	0.300905	interg	2
2	0.201767	interg	2
3	0.118283	interg	2
4	0.0899642	interg	2
5	0.0700189	interg	2
6	0.0589522	interg	2
7	0.0505365	interg	2
8	0.0450242	interg	2
9	0.0425416	interg	2
10	0.0220072	interg	2
1	0.399825	exon	4
2	0.109646	exon	4
3	0.0987342	exon	4
4	0.0813619	exon	4
5	0.058577	exon	4
6	0.0447839	exon	4
7	0.0391969	exon	4
8	0.0336098	exon	4
9	0.0319511	exon	4
10	0.0243562	exon	4
11	0.0223483	exon	4
12	0.0218245	exon	4
13	0.0217372	exon	4
14	0.0120471	exon	4
1	0.290948	intron	4
2	0.12128	intron	4
3	0.103733	intron	4
4	0.0868053	intron	4
5	0.0660122	intron	4
6	0.0546495	intron	4
7	0.0478473	intron	4
8	0.0423591	intron	4
9	0.0373348	intron	4
10	0.0371029	intron	4
11	0.0351704	intron	4
12	0.0294504	intron	4
13	0.0298369	intron	4
14	0.0174693	intron	4
1	0.287579	updown	4
2	0.132481	updown	4
3	0.108356	updown	4
4	0.0946324	updown	4
5	0.0702212	updown	4
6	0.0553019	updown	4
7	0.0459056	updown	4
8	0.0407412	updown	4
9	0.0341423	updown	4
10	0.032899	updown	4
11	0.0289062	updown	4
12	0.0280932	updown	4
13	0.0275433	updown	4
14	0.0131978	updown	4
1	0.276346	interg	4
2	0.141048	interg	4
3	0.106593	interg	4
4	0.0934268	interg	4
5	0.0728447	interg	4
6	0.0585683	interg	4
7	0.0479241	interg	4
8	0.0407355	interg	4
9	0.0358926	interg	4
10	0.031302	interg	4
11	0.029158	interg	4
12	0.0262826	interg	4
13	0.0259547	interg	4
14	0.0139232	interg	4

## Sheet: Figure 2c
Figure 2c. Unfolded allele frequency spectra used to estimate Tajima's D for SVs overlapping different genomic features.
	Alt allele #1	Alt allele #2	Alt allele #3	Alt allele #4	Alt allele #5	Alt allele #6	Alt allele #7	Alt allele #8	Alt allele #9	Alt allele #10	Alt allele #11	Alt allele #12	Alt allele #13	Alt allele #14	Alt allele #15	Alt allele #16	Alt allele #17	Alt allele #18	Alt allele #19	Alt allele #20	Alt allele #21	Alt allele #22	Alt allele #23	Alt allele #24	Alt allele #25	Alt allele #26	Alt allele #27	Alt allele #28
dip_exon	2453	1332	678	488	323	247	210	149	164	132	139	137	133	124	128	133	148	159	186	545
dip_intron	2663	1664	918	789	560	489	347	321	283	265	190	174	168	147	150	151	127	134	120	192
dip_updown	7914	5134	2823	2328	1717	1349	966	750	691	616	556	465	440	405	400	383	345	384	370	511
dip_interg	6965	4603	2602	1906	1419	1172	919	742	613	523	398	328	282	229	245	232	209	192	186	258
tet_exon	3737	1340	946	758	511	390	328	274	232	180	169	136	141	138	108	114	87	99	134	111	121	123	160	174	185	216	343	1084
tet_intron	3588	1429	1229	972	723	582	478	406	325	294	279	215	203	226	183	166	176	186	158	142	141	125	131	151	113	140	176	304
tet_updown	11314	5041	4037	3528	2534	1885	1499	1269	1040	907	772	705	640	552	512	470	437	469	388	435	421	428	403	430	495	500	714	961
tet_interg	10519	5246	3891	3349	2514	2000	1561	1257	1074	868	769	611	571	552	458	431	387	373	349	358	339	322	374	355	335	346	437	738

## Sheet: Figure 2d
Figure 2d. Number of SVs found overlapping different genomic features. Last line shows the genome-wide comparison values.
	exon	intron	updown	interg
diploid	19465	24891	68921	110708
tetraploid	18952	24419	68188	89413
hexaploid	6815	9412	23701	26603
octoploid	6622	9059	22472	22362
comparison	56768821	32823841	93944000	53640883

## Sheet: Figure 2e
Figure 2e. Coding sequence conservation of Cochlearia genes estimated using GERP++.
gene	mean_gerp	median_gerp	n
g10.t1	0.794756	0.889947	1254
g100.t1	0.735178	0.785473	1140
g10000.t1	0.731165	0.798942	1005
g10001.t1	0.835124	0.914501	1911
g10003.t1	0.824075	0.876368	477
g10004.t1	0.781671	0.854197	606
g10005.t1	0.809276	0.874343	486
g10006.t1	0.853823	0.930511	267
g10007.t1	0.316549	0.164855	1338
g10008.t1	0.339398	0.225343	944
g10009.t1	0.733077	0.84321	1178
g1001.t1	0.825956	0.965079	329
g10010.t1	0.491481	0.53385	519
g10011.t1	0.845853	0.936508	1986
g10012.t1	0.844781	0.920459	1588
g10013.t1	0.758817	0.834757	1002
g10014.t1	0.829774	0.876126	1669
g10016.t1	0.758817	0.834757	1002
g10017.t1	0.753162	0.830706	903
g10019.t1	0.654857	0.740798	738
g1002.t1	0.783794	0.879448	1389
g10021.t1	0.796137	0.883598	747
g10022.t1	0.751644	0.905941	616
g10023.t1	0.830611	0.914286	1569
g10024.t1	0.884361	0.960847	4117
g10025.t1	0.830777	0.86407	10370
g10026.t1	0.84907	0.957856	780
g10027.t1	0.653009	0.722924	1286
g10028.t1	0.695576	0.776664	722
g10028.t2	0.697963	0.772137	726
g10029.t1	0.417126	0.420775	865
g1003.t1	0.859911	1	1291
g10030.t1	0.476456	0.493553	288
g10031.t1	0.358072	0.32406	1353
g10032.t1	0.453598	0.476626	759
g10033.t1	0.779136	0.879781	1053
g10034.t1	0.796385	0.87705	1408
g10035.t1	0.83967	0.9097	1500
g10036.t1	0.817569	0.874074	648
g10038.t1	0.770583	0.838448	555
g10039.t1	0.830408	0.908534	1530
g1004.t1	0.756324	0.792593	471
g10040.t1	0.724961	0.850794	1344
g10041.t1	0.73842	0.789652	1428
g10042.t1	0.730158	0.7806	1491
g10043.t1	0.419767	0.414868	1447
g10044.t1	0.767278	0.879012	383
g10046.t1	0.780283	0.887302	522
g10047.t1	0.728527	0.794885	520
g10048.t1	0.686073	0.742152	361
g10049.t1	0.857293	0.961552	1107
g1005.t1	0.859113	0.917813	1611
g10050.t1	0.715679	0.796825	617
g10051.t1	0.820944	0.861921	1899
g10052.t1	0.714881	0.829982	633
g10055.t1	0.828028	0.922751	3147
g10056.t1	0.778272	0.918871	591
g10057.t1	0.750437	0.821449	1453
g10058.t1	0.760736	0.80388	631
g10059.t1	0.833289	0.889242	1866
g1006.t1	0.894053	0.962257	1761
g10060.t1	0.837441	0.891527	462
g10062.t1	0.801859	0.871252	2467
g10063.t1	0.746175	0.829277	575
g10064.t1	0.810472	0.879012	1092
g10065.t1	0.785998	0.869502	2241
g10066.t1	0.835726	0.883978	291
g10067.t1	0.680754	0.754497	1371
g10068.t1	0.73885	0.784524	572
g10069.t1	0.827557	0.922399	1500
g1007.t1	0.776814	0.865961	236
g10070.t1	0.801806	0.850423	1263
g10071.t1	0.753454	0.850795	498
g10071.t2	0.770874	0.858048	459
g10072.t1	0.821271	0.88642	843
g10073.t1	0.502778	0.524346	816
g10074.t1	0.869227	0.962089	1572
g10075.t1	0.89224	1	474
g10076.t1	0.808351	0.859083	994
g10077.t1	0.850809	0.902429	1713
g10078.t1	0.722902	0.836318	621
g1008.t1	0.844444	0.887409	2721
g10080.t1	0.376825	0.362179	1605
g10081.t1	0.469384	0.546493	491
g10082.t1	0.502643	0.592826	816
g10084.t1	0.417657	0.418129	300
g10085.t1	0.780263	0.840917	1791
g10086.t1	0.8173	0.885551	1521
g10087.t1	0.766659	0.826102	3034
g10088.t1	0.668598	0.73517	1014
g10089.t1	0.660056	0.708642	813
g1009.t1	0.645801	0.693245	252
g10090.t1	0.372555	0.308861	1899
g10091.t1	0.756356	0.828219	711
g10092.t1	0.679764	0.752734	1623
g10093.t1	0.842578	0.917989	1344
g10094.t1	0.657388	0.760465	435
g10095.t1	0.610592	0.667613	399
g10098.t1	0.847907	0.964374	771
g10099.t1	0.735331	0.84127	1524
g101.t1	0.806266	0.882607	2679
g1010.t1	0.674475	0.725926	946
g10100.t1	0.767538	0.828571	561
g10101.t1	0.743714	0.777504	354
g10102.t1	0.819229	0.914429	465
g10103.t1	0.871884	0.956437	630
g10104.t1	0.833445	0.916667	2275
g10106.t1	0.643053	0.711724	417
g10107.t1	0.840428	0.922751	2181
g10108.t1	0.77791	0.875132	645
g10109.t1	0.890529	0.965832	1098
g1011.t1	0.69494	0.747266	1056
g10110.t1	0.864736	0.927513	1236
g10111.t1	0.779765	0.824273	1077
g10112.t1	0.634096	0.705712	657
g10113.t1	0.574917	0.674958	2211
g10114.t1	0.705393	0.773913	303
g10115.t1	0.792088	0.888183	1356
g10116.t1	0.785313	0.84473	426
g10117.t1	0.801699	0.88135	336
g10118.t1	0.870404	0.95954	2944
g10119.t1	0.66744	0.756966	429
g1012.t1	0.790692	0.832392	3945
g10120.t1	0.795545	0.841041	954
g10121.t1	0.875547	0.965256	246
g10122.t1	0.852551	0.912346	654
g10123.t1	0.62945	0.690609	513
g10124.t1	0.83223	0.927576	3336
g10125.t1	0.637152	0.698999	820
g10126.t1	0.855529	0.964374	564
g10127.t1	0.872539	0.929806	913
g10128.t1	0.860997	0.960573	345
g10129.t1	0.827671	0.919653	291
g1013.t1	0.877349	0.958377	2097
g10130.t1	0.880648	0.958709	1065
g10131.t1	0.506866	0.605093	3577
g10132.t1	0.819336	0.964374	465
g10133.t1	0.838566	0.963406	249
g10134.t1	0.727505	0.788817	1095
g10135.t1	0.756642	0.882892	459
g10136.t1	0.793234	0.841996	3118
g10137.t1	0.882102	0.930511	999
g10139.t1	0.326804	0.238389	3994
g10139.t2	0.326827	0.236407	3681
g10140.t1	0.783488	0.835938	2135
g10141.t1	0.842653	0.925843	2094
g10142.t1	0.856913	0.920669	1002
g10143.t1	0.855273	0.928042	2011
g10144.t1	0.815927	0.919577	966
g10145.t1	0.84001	0.929277	1356
g10146.t1	0.767733	0.817702	1461
g10147.t1	0.810775	0.888713	1244
g10148.t1	0.736501	0.787297	657
g10149.t1	0.886983	0.964261	504
g1015.t1	0.693215	0.796962	261
g10150.t1	0.717049	0.789572	1140
g10151.t1	0.774257	0.828571	1137
g10152.t1	0.754739	0.814954	1422
g10153.t1	0.733305	0.778256	1857
g10154.t1	0.860662	0.958377	1635
g10156.t1	0.781504	0.833919	2097
g10157.t1	0.763421	0.828924	603
g10158.t1	0.816528	0.910171	1005
g10159.t1	0.72495	0.802505	1280
g1016.t1	0.809381	0.86455	1749
g10160.t1	0.740101	0.927337	870
g10161.t1	0.853821	0.932981	1431
g10162.t1	0.857021	0.934744	870
g10163.t1	0.859637	0.932275	912
g10164.t1	0.860524	0.921494	1716
g10165.t1	0.770293	0.825039	1770
g10166.t1	0.658759	0.704087	1261
g10167.t1	0.735581	0.839474	612
g10168.t1	0.768404	0.842865	1110
g1017.t1	0.785813	0.877213	1611
g10170.t1	0.899029	0.964198	594
g10170.t2	0.89997	0.964021	594
g10172.t1	0.788487	0.852576	562
g10173.t1	0.801848	0.875661	984
g10174.t1	0.753362	0.826004	2584
g10175.t1	0.834264	0.962963	2882
g10176.t1	0.7742	0.823166	426
g10177.t1	0.801016	0.874975	954
g10178.t1	0.889308	1	1178
g10179.t1	0.880932	0.960141	1596
g1018.t1	0.822242	0.8703	2471
g10180.t1	0.844077	0.928395	1953
g10181.t1	0.840321	0.918342	1614
g10182.t1	0.864439	0.962963	1252
g10183.t1	0.752496	0.815713	901
g10184.t1	0.813535	0.876107	450
g10185.t2	0.346901	0.267528	1098
g10186.t1	0.727062	0.794803	1164
g10187.t1	0.286421	0.102916	4078
g10188.t1	0.877296	0.959612	600
g10189.t1	0.699698	0.785538	483
g1019.t1	0.800788	0.923104	915
g10190.t1	0.675907	0.722722	438
g10191.t1	0.82592	0.86826	5062
g10192.t1	0.7599	0.822399	426
g10193.t1	0.830645	0.915401	837
g10194.t1	0.812546	0.917769	2322
g10195.t1	0.731588	0.778684	1376
g10199.t1	0.720556	0.772946	906
g102.t1	0.811475	0.869841	1148
g10200.t1	0.815113	0.926631	1506
g10201.t1	0.757874	0.852648	429
g10202.t1	0.676446	0.750156	496
g10203.t1	0.794491	0.877601	1995
g10204.t1	0.612525	0.685469	1267
g10205.t1	0.750833	0.809524	1241
g10206.t1	0.357409	0.296792	4480
g10207.t1	0.820241	0.8903	1344
g10208.t1	0.765628	0.8497	612
g1021.t1	0.808381	0.874907	1596
g10211.t1	0.824137	0.880796	4498
g10212.t1	0.706699	0.781834	438
g10213.t1	0.712708	0.805376	1223
g10214.t1	0.740863	0.780247	1395
g10215.t1	0.794271	0.859083	1080
g10216.t1	0.745248	0.876896	303
g10218.t1	0.886662	0.955179	3276
g10219.t1	0.853354	0.932628	1578
g1022.t1	0.781504	0.823988	414
g10220.t1	0.588339	0.656543	1370
g10221.t1	0.824834	0.859474	1528
g10222.t1	0.818004	0.893298	954
g10223.t1	0.827562	0.901235	861
g10224.t1	0.891529	1	267
g10225.t1	0.812569	0.924339	1380
g10226.t1	0.730988	0.77665	516
g10227.t1	0.299429	0.0776923	2132
g10228.t1	0.811156	0.926631	1254
g10229.t1	0.792695	0.876459	1950
g1023.t1	0.540568	0.592018	1428
g10230.t1	0.816956	0.885849	3426
g10232.t1	0.8711	0.958577	1860
g10233.t1	0.858427	0.959863	1026
g10234.t1	0.821484	0.871377	660
g10235.t1	0.596988	0.662531	1269
g10236.t1	0.85936	0.912386	2700
g10237.t1	0.840707	0.918066	1546
g10238.t1	0.831906	0.877072	900
g10238.t2	0.831938	0.876896	903
g10239.t1	0.862417	0.959436	300
g1024.t1	0.713422	0.76192	306
g10240.t1	0.843332	0.917956	660
g10241.t1	0.74592	0.789191	660
g10242.t1	0.57278	0.635941	714
g10243.t1	0.533701	0.574879	421
g10244.t1	0.739151	0.813272	1523
g10244.t2	0.750965	0.817401	1441
g10245.t1	0.868548	0.930556	759
g10246.t1	0.764052	0.844797	1035
g10247.t1	0.398886	0.353157	1347
g10248.t1	0.798378	0.868936	1412
g1025.t1	0.649374	0.729367	504
g10250.t1	0.378531	0.32417	639
g10253.t1	0.81832	0.883598	588
g10254.t1	0.74616	0.804088	786
g10255.t1	0.823325	0.915563	678
g10256.t1	0.902174	0.961836	1848
g10257.t1	0.319396	0.19055	1377
g10258.t1	0.363	0.311798	822
g10259.t1	0.353767	0.27115	1681
g1026.t1	0.796492	0.859965	1095
g10260.t1	0.805197	0.880776	459
g10261.t1	0.718255	0.800436	477
g10262.t1	0.841293	0.919224	1179
g10263.t1	0.852441	0.931922	1968
g10264.t1	0.696217	0.777425	525
g10265.t1	0.83104	0.913757	1728
g10266.t1	0.825616	0.885714	1341
g10267.t1	0.333648	0.23057	1287
g10268.t1	0.38606	0.358515	1436
g10269.t1	0.600797	0.659506	1077
g1027.t1	0.745901	0.820483	2004
g10270.t1	0.694242	0.750493	2458
g10271.t1	0.827459	0.884184	2829
g10272.t1	0.866914	0.922043	1614
g10274.t1	0.806927	0.878307	1802
g10275.t1	0.844152	0.928748	1314
g10276.t1	0.755659	0.826577	2423
g10277.t1	0.80198	0.862081	3444
g10278.t1	0.616576	0.72036	285
g10279.t1	0.567239	0.605464	1445
g1028.t1	0.564571	0.601702	804
g10280.t1	0.827033	1	1566
g10281.t1	0.784619	0.885009	975
g10282.t1	0.836967	0.909892	1068
g10283.t1	0.78476	0.861262	954
g10284.t1	0.879404	0.964021	1230
g10285.t1	0.842068	0.925044	1158
g10286.t1	0.464648	0.515113	312
g10287.t1	0.780375	0.876543	981
g10288.t1	0.738355	0.838801	450
g10289.t1	0.812605	0.914286	1857
g1029.t1	0.793433	0.881288	693
g1029.t2	0.772655	0.873206	1254
g10290.t1	0.812937	0.960176	2516
g10291.t1	0.823752	0.857346	3411
g10292.t1	0.715831	0.783394	2583
g10293.t1	0.821109	0.902293	3093
g10294.t1	0.704268	0.783228	1380
g10295.t1	0.84223	0.8903	1353
g10296.t1	0.853517	0.961905	1080
g10297.t1	0.829691	0.958377	672
g10298.t1	0.846009	0.920811	1152
g10299.t1	0.722468	0.784032	2494
g103.t1	0.719508	0.795518	300
g10300.t1	0.760132	0.840149	556
g10301.t1	0.804877	0.922399	2822
g10302.t1	0.797721	0.858112	1314
g10303.t1	0.845277	0.920962	297
g10304.t1	0.748728	0.830688	621
g10305.t1	0.808905	0.920811	1390
g10306.t1	0.827054	0.880333	525
g10307.t1	0.882034	0.960847	3123
g10308.t1	0.813649	0.889594	753
g10309.t1	0.838646	0.918166	1125
g10310.t1	0.718631	0.814638	4200
g10311.t1	0.867147	0.958734	1493
g10312.t1	0.424786	0.415989	405
g10313.t1	0.778029	0.854125	1419
g10314.t1	0.512541	0.53922	346
g10315.t1	0.669925	0.735185	333
g10315.t2	0.674097	0.744286	345
g10316.t1	0.764525	0.824284	519
g10318.t1	0.566392	0.628924	423
g10319.t1	0.858695	0.935097	1383
g1032.t1	0.872683	0.926554	1401
g10320.t1	0.820372	0.894709	1140
g10321.t1	0.769391	0.824868	1092
g10322.t1	0.329583	0.22269	3574
g10323.t1	0.376937	0.334997	485
g10324.t1	0.846627	0.919224	2043
g10325.t1	0.703751	0.765668	561
g10326.t1	0.808784	0.958802	216
g10327.t1	0.729444	0.78338	801
g10328.t1	0.360064	0.30093	3564
g10329.t1	0.867937	0.958377	1320
g1033.t1	0.74266	0.793604	1802
g10332.t1	0.391898	0.361318	639
g10334.t1	0.773348	0.826087	3245
g10335.t1	0.825578	0.917108	1323
g10337.t1	0.824958	0.89224	1158
g10339.t1	0.655162	0.712684	1128
g1034.t1	0.817991	0.858616	3402
g10340.t1	0.638211	0.701323	1386
g10341.t1	0.324865	0.170768	2294
g10343.t1	0.294717	0.0774248	1914
g10344.t1	0.29732	0.15816	1059
g10345.t1	0.614982	0.681093	1356
g10346.t1	0.648323	0.710758	1359
g10347.t1	0.496633	0.569206	1342
g10349.t1	0.729517	0.792593	798
g10350.t1	0.795822	0.856085	1983
g10351.t1	0.826109	0.871075	1692
g10351.t2	0.826299	0.871194	1695
g10352.t1	0.758352	0.808743	669
g10353.t1	0.780619	0.877249	978
g10354.t1	0.684387	0.786772	774
g10355.t1	0.820538	0.885009	471
g10357.t1	0.744383	0.805336	1581
g10358.t1	0.749828	0.826066	680
g10359.t1	0.844308	0.925264	534
g1036.t1	0.865362	0.930893	240
g1036.t2	0.861772	0.926604	240
g10361.t1	0.856814	0.959436	1302
g10361.t2	0.854885	0.959436	1365
g10362.t1	0.745355	0.857496	941
g10363.t1	0.812348	0.871693	960
g10364.t1	0.810324	0.883951	1797
g10365.t1	0.804285	0.87866	1005
g10366.t1	0.825648	0.908244	1188
g10367.t1	0.854098	0.915168	1524
g10368.t1	0.878359	0.965066	1605
g10368.t2	0.854539	0.962701	1683
g10369.t1	0.563243	0.617637	305
g1037.t1	0.851808	0.960494	1500
g10370.t1	0.836072	0.920635	609
g10371.t1	0.86361	0.964021	939
g10372.t1	0.636766	0.718871	921
g10373.t1	0.77838	0.878131	576
g10374.t1	0.811354	0.873192	2388
g10375.t1	0.8037	0.874956	852
g10376.t1	0.825336	0.88786	261
g10377.t1	0.837449	0.929101	771
g10378.t1	0.771455	0.812691	918
g10379.t1	0.818993	0.87619	789
g1038.t1	0.866172	0.925763	621
g10380.t1	0.720399	0.781658	564
g10381.t1	0.817826	0.86798	885
g10382.t1	0.79661	0.870547	507
g10383.t1	0.883538	0.952937	3747
g10384.t1	0.700518	0.789888	975
g10388.t1	0.422286	0.41822	666
g10389.t1	0.386583	0.351111	441
g1039.t1	0.845584	0.926631	1197
g10390.t1	0.303657	0.137485	1542
g10391.t1	0.793771	0.895767	282
g10392.t1	0.435467	0.469721	1092
g10393.t1	0.319842	0.189139	1298
g10394.t1	0.817825	0.886596	994
g10395.t1	0.732422	0.786908	2491
g10396.t1	0.843648	0.893439	6336
g10397.t1	0.857653	0.963668	3768
g10398.t1	0.849775	0.926087	279
g10399.t1	0.73948	0.824069	1290
g104.t1	0.846642	0.922751	831
g1040.t1	0.798913	0.897143	1956
g10401.t1	0.735796	0.812346	1506
g10402.t1	0.884866	0.961905	1938
g10403.t1	0.739557	0.830804	2055
g10404.t1	0.912203	1	1056
g10405.t1	0.868705	0.958377	1425
g10405.t2	0.868387	0.958377	1428
g10406.t1	0.824626	0.880423	1458
g10407.t1	0.686735	0.73419	1512
g10408.t1	0.736581	0.817225	900
g10409.t1	0.753095	0.848881	1536
g1041.t1	0.606232	0.65625	288
g10410.t1	0.756897	0.837919	1602
g10411.t1	0.776111	0.867372	351
g10412.t1	0.834804	0.914991	951
g10413.t1	0.747544	0.85425	1232
g10414.t1	0.765375	0.793801	246
g10415.t1	0.761872	0.847619	1542
g10415.t2	0.74166	0.828571	1800
g10416.t1	0.701209	0.756873	1341
g10416.t2	0.713733	0.761176	1341
g10416.t3	0.711502	0.761176	1341
g10417.t1	0.712361	0.77189	657
g10418.t1	0.79768	0.841562	792
g1042.t1	0.837932	0.913228	3279
g10421.t1	0.383046	0.350381	1898
g10425.t1	0.82192	0.925926	3720
g10426.t1	0.376501	0.354536	672
g10427.t1	0.338692	0.193772	1075
g1043.t1	0.742571	0.794602	852
g10431.t1	0.744795	0.836072	1083
g10432.t1	0.754293	0.836702	572
g10433.t1	0.756575	0.835979	963
g10434.t1	0.33435	0.194067	4061
g10435.t1	0.844629	0.959436	2019
g10436.t1	0.322861	0.182796	1460
g10437.t1	0.31361	0.14811	2078
g10437.t2	0.328238	0.178654	1638
g10438.t1	0.752414	0.816085	1182
g10439.t1	0.781952	0.917864	552
g1044.t1	0.820477	0.890476	964
g10440.t1	0.818023	0.888536	1104
g10441.t1	0.80915	0.881481	3018
g10442.t1	0.801948	0.843038	4428
g10442.t2	0.802064	0.843356	4427
g10443.t1	0.749347	0.804736	747
g10444.t1	0.841802	0.918519	996
g10445.t1	0.376975	0.328366	649
g10446.t1	0.372745	0.311933	1707
g10447.t1	0.340536	0.283641	801
g10448.t1	0.292748	0.016182	780
g1045.t1	0.656257	0.710923	1088
g10450.t1	0.824255	0.915344	1983
g10451.t1	0.862217	0.928213	1254
g10452.t1	0.809947	0.885246	591
g10453.t1	0.589853	0.660276	794
g10454.t1	0.816484	0.89418	3567
g10455.t1	0.758676	0.846362	570
g10456.t1	0.745896	0.828264	579
g10457.t1	0.754407	0.838337	573
g10458.t1	0.878392	0.964021	1455
g10459.t1	0.785972	0.870547	697
g1046.t1	0.855106	0.932258	1347
g10460.t1	0.691452	0.809524	1928
g10461.t1	0.801972	0.883245	1623
g10462.t1	0.845427	0.877589	2643
g10463.t1	0.865076	1	801
g10464.t1	0.840516	0.877134	5506
g10464.t2	0.840516	0.877134	5506
g10465.t1	0.663536	0.736749	582
g10466.t1	0.823374	0.92522	369
g10467.t1	0.830041	0.877072	1530
g10468.t1	0.702765	0.78254	288
g10469.t1	0.35548	0.294704	4027
g1047.t1	0.821194	0.880692	726
g10470.t1	0.431265	0.457213	1257
g10471.t1	0.398495	0.391177	1594
g10474.t1	0.822394	0.888889	1715
g10475.t1	0.821939	0.881549	1014
g10476.t1	0.836887	0.893288	1623
g10477.t1	0.835207	0.929806	1173
g10478.t1	0.866736	0.929453	2816
g10479.t1	0.707977	0.775946	580
g1048.t1	0.786619	0.866314	507
g10480.t1	0.853115	0.924691	1242
g10483.t1	0.362215	0.279874	1656
g10483.t2	0.37085	0.280019	2168
g10485.t1	0.875839	0.956761	819
g10485.t2	0.875461	0.957013	810
g10485.t3	0.875811	0.957265	813
g10486.t1	0.863473	0.963799	987
g10488.t1	0.812763	0.957313	939
g1049.t1	0.852212	0.894709	358
g10490.t1	0.477163	0.545598	574
g10491.t1	0.795134	0.962257	840
g10493.t1	0.71122	0.774411	471
g10494.t1	0.762978	0.829982	870
g10495.t1	0.858818	0.920282	423
g10496.t1	0.756723	0.824976	1708
g10497.t1	0.778883	0.84033	1017
g10498.t1	0.862959	0.914855	3261
g10499.t1	0.803764	0.915367	1386
g105.t1	0.768352	0.830631	888
g1050.t1	0.833128	0.960935	814
g10500.t1	0.836697	0.879894	750
g10501.t1	0.871489	0.958055	1551
g10502.t1	0.659432	0.730864	1239
g10503.t1	0.800772	0.927866	792
g10504.t1	0.727966	0.815737	750
g10505.t1	0.839911	0.883521	2148
g10506.t1	0.858673	1	1041
g10507.t1	0.85763	0.958025	981
g10507.t2	0.861328	0.957672	795
g10507.t3	0.85091	0.953086	1233
g10512.t1	0.774885	0.826433	762
g10513.t1	0.768711	0.820106	504
g10514.t1	0.8719	0.958468	1876
g10515.t1	0.846849	0.930864	2351
g10516.t1	0.774359	0.866667	555
g10517.t1	0.745693	0.810824	1254
g10518.t1	0.868112	0.92381	1935
g10519.t1	0.852888	0.923747	1029
g1052.t1	0.837249	0.913933	371
g10520.t1	0.804685	0.918653	375
g10521.t1	0.86626	0.958834	780
g10522.t1	0.829457	0.964727	996
g10523.t1	0.864103	0.923457	546
g10524.t1	0.690252	0.775062	302
g10525.t1	0.757666	0.792597	828
g10526.t1	0.866486	0.962138	2037
g10527.t1	0.766471	0.871141	948
g10528.t1	0.879584	0.928042	1170
g10529.t1	0.834426	0.920635	363
g1053.t1	0.805598	0.879053	1266
g10530.t1	0.83194	0.877499	1515
g10531.t1	0.711404	0.771429	1311
g10532.t1	0.876301	0.932804	1332
g10533.t1	0.758724	0.795767	1113
g10535.t1	0.471917	0.501086	515
g10536.t1	0.386845	0.36165	2435
g10537.t1	0.443232	0.428412	291
g10538.t1	0.401292	0.374435	666
g10538.t2	0.408536	0.363794	738
g10539.t1	0.76762	0.831217	840
g1054.t1	0.821964	0.868078	1740
g10541.t1	0.829076	0.861327	1941
g10541.t2	0.829257	0.861807	1944
g10542.t1	0.781745	0.842258	2066
g10544.t1	0.835381	0.924162	1728
g10545.t1	0.796988	0.850486	940
g10546.t1	0.811539	0.882436	1980
g10547.t1	0.799801	0.880038	1182
g10548.t1	0.709926	0.79092	906
g10549.t1	0.759363	0.840803	888
g1055.t1	0.749781	0.818695	453
g1055.t2	0.771978	0.845222	486
g10550.t1	0.778621	0.835484	1491
g10551.t1	0.779571	0.859445	1550
g10552.t1	0.830499	0.887056	792
g10553.t1	0.864987	0.92134	1143
g10554.t1	0.740614	0.783588	1434
g10555.t1	0.887399	0.957319	1335
g10556.t1	0.872456	1	1203
g10557.t1	0.768455	0.879718	1041
g10558.t1	0.669583	0.734565	1350
g10559.t1	0.785827	0.839506	351
g1056.t1	0.632113	0.6828	1372
g10560.t1	0.846818	1	1389
g10562.t1	0.784908	0.876543	1515
g10563.t1	0.854668	0.963668	3571
g10564.t1	0.836619	0.963316	762
g10566.t1	0.386419	0.363978	1366
g10567.t1	0.778274	0.850088	567
g10569.t1	0.848052	0.918166	1749
g1057.t1	0.829456	0.895238	2934
g10570.t1	0.782938	0.885739	721
g10571.t1	0.877496	0.959391	978
g10572.t1	0.835899	0.891933	1938
g10573.t1	0.89271	0.965785	1689
g10574.t1	0.814167	0.886594	303
g10575.t1	0.811018	0.912784	1125
g10576.t1	0.74467	0.804586	1203
g10577.t1	0.382198	0.359187	4202
g10578.t1	0.765396	0.813757	1311
g10579.t1	0.705794	0.770194	1506
g1058.t1	0.786685	0.824852	2913
g1058.t2	0.787579	0.825029	2907
g10580.t1	0.327733	0.177249	2177
g10581.t1	0.377691	0.304189	549
g10583.t1	0.285094	0.0472637	1823
g10584.t1	0.739526	0.80776	1630
g10585.t1	0.744261	0.799007	1775
g10587.t1	0.873958	0.963485	1605
g10588.t1	0.862999	0.919333	1368
g10589.t1	0.807618	0.853798	894
g1059.t1	0.712526	0.747795	255
g10590.t1	0.68606	0.737737	1377
g10591.t1	0.845025	0.916402	1459
g10592.t1	0.836226	0.918519	1503
g10594.t1	0.808852	0.86636	1350
g10595.t1	0.824799	0.92569	1078
g10595.t2	0.827638	0.925926	1033
g10596.t1	0.887521	1	630
g10597.t1	0.695139	0.780295	560
g10598.t1	0.734778	0.785538	471
g10599.t1	0.805925	0.887478	843
g106.t1	0.829042	0.914286	1383
g1060.t1	0.835564	0.892063	2005
g10600.t1	0.817956	0.884187	1035
g10601.t1	0.853884	0.926631	981
g10602.t1	0.740811	0.802596	897
g10603.t1	0.688126	0.783069	405
g10605.t1	0.743069	0.825397	513
g10606.t1	0.786976	0.885589	1482
g10607.t1	0.81471	0.873649	2933
g10608.t1	0.867794	1	1764
g10609.t1	0.374222	0.348963	684
g1061.t1	0.877902	0.958055	2190
g10610.t1	0.762897	0.830541	1102
g10612.t1	0.778741	0.841799	774
g10613.t1	0.839683	0.912677	1017
g10614.t1	0.373342	0.359231	432
g10616.t1	0.36454	0.267243	1056
g10617.t1	0.339317	0.237867	426
g1062.t1	0.692036	0.715664	1143
g10620.t1	0.831674	0.893833	1060
g10621.t1	0.864395	0.930586	3013
g10622.t1	0.803474	0.863139	1689
g10624.t1	0.275574	0.036343	801
g10625.t1	0.848554	0.929101	3612
g10626.t1	0.77237	0.840517	1222
g10627.t1	0.846422	0.940388	1122
g10628.t1	0.84115	0.924515	1713
g10629.t1	0.797704	0.851095	798
g1063.t1	0.717222	0.781052	1584
g10630.t1	0.85722	0.930864	933
g10631.t1	0.772551	0.85309	514
g10632.t1	0.387129	0.332635	526
g10635.t1	0.363171	0.256985	680
g10637.t1	0.4073	0.405229	367
g10638.t1	0.88586	0.967549	2382
g10639.t1	0.313388	0.116255	503
g1064.t1	0.806758	0.92522	717
g10640.t1	0.365251	0.340267	898
g10642.t1	0.711889	0.761023	1092
g10643.t1	0.822728	0.91358	1932
g10643.t2	0.81404	0.873545	768
g10644.t1	0.823813	0.90776	1560
g10645.t1	0.786502	0.851653	243
g10646.t1	0.868693	0.963002	300
g10647.t1	0.601992	0.648042	852
g10648.t1	0.735661	0.779701	1251
g10649.t1	0.842632	0.923355	939
g1065.t1	0.50901	0.543915	1211
g10650.t1	0.836734	0.913143	902
g10651.t1	0.696789	0.762867	642
g10652.t1	0.667303	0.725	573
g10653.t1	0.83098	0.911464	1353
g10655.t1	0.812566	0.872663	687
g10656.t1	0.818355	0.871252	759
g10657.t1	0.859824	0.963668	681
g10658.t1	0.845021	0.919224	1838
g10659.t1	0.845964	0.933333	1121
g1066.t1	0.509929	0.548023	1185
g10660.t1	0.754238	0.816737	516
g10661.t1	0.826171	0.882716	1284
g10662.t1	0.828712	0.900176	1875
g10663.t1	0.802398	0.882203	1857
g10664.t1	0.786171	0.875541	1303
g10664.t2	0.78881	0.875541	1300
g10665.t1	0.854171	0.930055	963
g10666.t1	0.680758	0.733189	1113
g10667.t1	0.863868	0.959788	540
g10668.t1	0.786936	0.859409	1518
g10669.t1	0.6365	0.701569	1071
g1067.t1	0.746768	0.800353	755
g10671.t1	0.297411	0.191158	1820
g10672.t1	0.243737	0.00248293	814
g10673.t1	0.782338	0.864198	2431
g10674.t1	0.769401	0.84515	1383
g10675.t1	0.722587	0.832451	471
g10676.t1	0.879314	0.962863	1008
g10677.t1	0.859164	0.923123	1566
g10678.t1	0.826918	0.874074	1002
g1068.t1	0.828918	0.881774	1944
g10680.t1	0.723184	0.792793	855
g10681.t1	0.82056	0.887125	693
g10682.t1	0.786144	0.864533	1734
g10683.t1	0.815531	0.878619	1659
g10684.t1	0.773115	0.830992	1572
g10685.t1	0.714368	0.748854	552
g10685.t2	0.749139	0.793729	1342
g10686.t1	0.743671	0.806955	1458
g10687.t1	0.809177	0.913056	840
g10688.t1	0.775792	0.882702	1206
g1069.t1	0.86311	1	1305
g10690.t1	0.395291	0.36007	474
g10691.t1	0.338181	0.203589	1365
g10692.t1	0.38443	0.334148	913
g10693.t1	0.85248	0.901898	1413
g10694.t1	0.855505	0.967549	999
g10695.t1	0.863784	0.960847	1401
g10696.t1	0.765244	0.819535	1743
g10697.t1	0.820261	0.865916	2214
g10698.t1	0.773493	1	679
g10699.t1	0.765907	0.802978	1857
g107.t1	0.735623	0.783652	1464
g1070.t1	0.409435	0.40366	1199
g10700.t1	0.773108	0.865961	825
g10701.t1	0.816345	0.868271	828
g10702.t1	0.704023	0.779189	1380
g10704.t1	0.817289	0.886686	1163
g10704.t2	0.817126	0.886772	1169
g10705.t1	0.814292	0.869841	963
g10706.t1	0.862816	0.923457	915
g10707.t1	0.89823	0.965479	3639
g10708.t1	0.771824	0.835273	965
g10709.t1	0.822323	0.897707	925
g1071.t1	0.595268	0.634038	1272
g10710.t1	0.844802	0.902646	3663
g10711.t1	0.877283	0.958377	297
g10714.t1	0.845214	0.905716	3205
g10715.t1	0.86431	0.959436	762
g10716.t1	0.804687	0.869641	1171
g10717.t1	0.805465	0.862787	624
g10718.t1	0.763666	0.815281	528
g1072.t1	0.471639	0.520514	898
g10721.t1	0.845149	0.920635	921
g10723.t1	0.674759	0.749956	1846
g10724.t1	0.764695	0.831041	3057
g10725.t1	0.790713	0.890401	1027
g10726.t1	0.831005	0.911878	1446
g10727.t1	0.802342	0.851584	2025
g10728.t1	0.767456	0.824339	2271
g10729.t1	0.844659	0.912652	1370
g1073.t1	0.808081	0.893474	1017
g10730.t1	0.754533	0.841667	234
g10731.t1	0.821616	0.91358	2349
g10732.t1	0.792431	0.840741	1568
g10733.t1	0.822552	0.880776	1753
g10734.t1	0.752222	0.813862	1194
g10735.t1	0.763302	0.819677	692
g10736.t1	0.811735	0.922562	320
g10737.t1	0.835145	1	1482
g10738.t1	0.791672	0.837558	741
g10739.t1	0.851381	0.91416	3444
g1074.t1	0.835833	0.966843	1917
g10740.t1	0.804975	0.876367	1316
g10741.t1	0.336641	0.252033	4321
g10742.t1	0.748686	0.798354	417
g10742.t2	0.746153	0.798835	418
g10742.t3	0.734783	0.793324	393
g10743.t1	0.856594	0.924868	1774
g10744.t1	0.795222	0.851527	712
g10745.t1	0.79586	0.855679	1266
g10746.t1	0.77229	0.838396	1401
g10747.t1	0.832061	0.916711	1002
g10748.t1	0.355508	0.229124	1176
g1075.t1	0.772071	0.814179	1722
g10751.t1	0.549581	0.646965	1026
g10752.t1	0.320716	0.199041	1497
g10753.t1	0.388124	0.354682	1106
g10753.t2	0.34051	0.256285	2009
g10755.t1	0.347647	0.264259	2616
g10756.t1	0.854262	0.930864	3185
g10759.t1	0.398681	0.373589	1089
g1076.t1	0.833435	0.913051	1096
g10761.t1	0.751209	0.839506	2847
g10762.t1	0.694794	0.75291	2238
g10763.t1	0.843699	0.962787	756
g10764.t1	0.694933	0.732628	1632
g10765.t1	0.68189	0.773963	951
g10766.t1	0.893928	0.962581	2202
g10767.t1	0.83301	0.92525	1605
g1077.t1	0.850944	0.959436	1473
g10770.t1	0.844198	0.923104	549
g10771.t1	0.766088	0.833148	870
g10772.t1	0.798126	0.882863	1413
g10773.t1	0.828546	0.873016	471
g10774.t1	0.848164	0.958378	1494
g10775.t1	0.730362	0.810229	666
g10776.t1	0.644829	0.73157	618
g10777.t1	0.860001	0.928042	1704
g10778.t1	0.737773	0.787507	498
g1078.t1	0.851314	0.932628	900
g10786.t1	0.370598	0.294505	422
g10789.t1	0.422506	0.349176	377
g1079.t1	0.829957	0.926984	1731
g10790.t1	0.341656	0.237072	1965
g10791.t1	0.721561	0.841975	1848
g10792.t1	0.794037	0.853968	549
g10793.t1	0.719908	0.767725	456
g10794.t1	0.720054	0.756261	1755
g10795.t1	0.7375	0.791228	336
g10796.t1	0.876903	0.958377	852
g10797.t1	0.881359	0.961552	1698
g10798.t1	0.78728	0.855436	1200
g10799.t1	0.907072	0.963465	2853
g10799.t2	0.906989	0.963322	2856
g108.t1	0.827766	0.87274	2399
g1080.t1	0.841701	0.967196	360
g10800.t1	0.86184	0.935637	1440
g10801.t1	0.786305	0.92354	1809
g10802.t1	0.734119	0.80776	1143
g10804.t1	0.766686	0.825397	1732
g10805.t1	0.870975	0.953296	1059
g10806.t1	0.755075	0.830335	663
g10807.t1	0.835581	0.917818	2328
g10807.t2	0.836643	0.918725	2325
g10808.t1	0.633117	0.702293	475
g10809.t1	0.776106	0.88836	804
g1081.t1	0.830579	0.930159	933
g10810.t1	0.807688	0.875838	789
g10811.t1	0.836461	0.916402	1599
g10811.t2	0.836624	0.916755	1605
g10812.t1	0.78839	0.852507	1224
g10813.t1	0.850866	0.920811	1170
g10814.t1	0.839272	0.914109	2148
g10815.t1	0.812624	0.850994	576
g10816.t1	0.781667	0.866142	2181
g10817.t1	0.779672	0.856437	983
g10818.t1	0.667201	0.752371	432
g10819.t1	0.265398	0.00250627	996
g1082.t1	0.876138	0.929473	3027
g10820.t1	0.737095	0.838465	414
g10821.t1	0.882219	1	1173
g10822.t1	0.883793	0.931922	3405
g10823.t1	0.873454	0.926631	1260
g10824.t1	0.829593	0.917966	1053
g10825.t1	0.806178	0.853774	693
g10826.t1	0.59718	0.638554	747
g10827.t1	0.738476	0.840708	514
g10828.t1	0.829593	0.916049	1503
g10829.t1	0.863936	0.922173	852
g1083.t1	0.801784	0.925573	924
g10830.t1	0.82026	0.889242	1926
g10831.t1	0.706211	0.813319	2289
g10832.t1	0.683116	0.759699	222
g10833.t1	0.742912	0.812438	678
g10834.t1	0.850678	0.918871	3072
g10836.t1	0.628152	0.698237	1446
g10837.t1	0.795565	0.921266	1347
g10838.t1	0.8162	0.869841	1599
g10839.t1	0.840639	0.922399	1767
g1084.t1	0.418889	0.436541	858
g10841.t1	0.780072	0.826258	720
g10842.t1	0.858927	0.924162	969
g10843.t1	0.855409	0.963845	1394
g10843.t2	0.85739	0.964021	1342
g10844.t1	0.814755	0.888262	1038
g10845.t1	0.791887	0.869209	706
g10846.t1	0.783767	0.860965	780
g10847.t1	0.777374	0.861211	572
g10849.t1	0.534331	0.601408	648
g1085.t1	0.737172	0.787059	1581
g10850.t1	0.304716	0.00101266	396
g10851.t1	0.769761	0.821693	516
g10852.t1	0.808763	0.880776	1499
g10854.t1	0.336171	0.214019	2538
g10855.t1	0.361106	0.234797	755
g10856.t1	0.37476	0.329115	394
g10857.t1	0.871786	0.965761	378
g10858.t1	0.807853	0.918278	1620
g10859.t1	0.646051	0.719577	345
g1086.t1	0.753771	0.800148	1008
g10860.t1	0.832616	0.958554	1260
g10861.t1	0.721597	0.819753	1283
g10862.t1	0.872409	0.964085	597
g10863.t1	0.429175	0.39582	318
g10864.t1	0.825225	0.872297	4117
g10865.t1	0.764394	0.833157	1127
g10866.t1	0.777128	0.854719	306
g10867.t1	0.815415	0.959083	735
g10868.t1	0.810958	0.871546	1107
g10868.t2	0.819055	0.878646	957
g10869.t1	0.827904	0.892769	2637
g10869.t2	0.827942	0.893122	2640
g1087.t1	0.321313	0.205645	4483
g10870.t1	0.820553	0.899917	3192
g10871.t1	0.84478	0.921693	1095
g10872.t1	0.843629	0.886501	1767
g10873.t1	0.844262	0.922593	834
g10875.t1	0.342174	0.24977	1895
g10877.t1	0.337727	0.235662	822
g1088.t1	0.308732	0.180635	1854
g10881.t1	0.76707	0.867608	704
g10882.t1	0.771246	0.830159	1428
g10883.t1	0.815293	0.870547	945
g10884.t1	0.850238	0.912169	735
g10885.t1	0.866608	0.955908	744
g10885.t2	0.830413	0.879012	1119
g10888.t1	0.407865	0.436758	1285
g10889.t1	0.708949	0.78454	828
g1089.t1	0.368091	0.272885	618
g10890.t1	0.707865	0.792219	711
g10891.t1	0.788555	0.869646	1089
g10892.t1	0.881266	0.965432	609
g10895.t1	0.841537	0.887302	642
g10896.t1	0.704315	0.764648	1173
g10897.t1	0.84213	0.889594	1428
g10898.t1	0.836257	0.925397	744
g10899.t1	0.876113	0.961905	642
g109.t1	0.846263	0.894855	873
g1090.t1	0.846681	0.922751	2169
g10900.t1	0.81542	0.881191	948
g10901.t1	0.827872	0.889594	1215
g10902.t1	0.810755	0.882792	519
g10903.t1	0.788458	0.863845	912
g10904.t1	0.904152	0.965432	2667
g10905.t1	0.836567	0.924691	612
g10906.t1	0.873674	0.92522	4257
g10908.t1	0.903974	0.96649	3729
g10908.t2	0.903896	0.96649	3720
g10908.t3	0.90387	0.983245	3726
g10909.t1	0.726867	0.809524	990
g1091.t1	0.851583	0.956951	1128
g10910.t1	0.628478	0.708718	528
g10911.t1	0.649824	0.717813	537
g10912.t1	0.86092	0.908651	2336
g10914.t1	0.868076	0.958797	807
g10915.t1	0.77561	0.811544	832
g10916.t1	0.786496	0.842086	1461
g10917.t1	0.654105	0.731073	1449
g10919.t1	0.785378	0.832187	564
g1092.t1	0.833452	0.924868	414
g10920.t1	0.834828	0.930511	858
g10921.t1	0.81858	0.888649	1218
g10923.t1	0.34901	0.285192	2497
g10924.t1	0.814792	0.893053	687
g10925.t1	0.837142	0.928924	810
g10926.t1	0.784382	0.842328	1389
g10927.t1	0.670064	0.75759	1286
g10928.t1	0.3177	0.188889	2241
g1093.t1	0.730185	0.783672	1047
g10931.t1	0.344073	0.225694	3185
g10931.t2	0.255824	0.00121546	672
g10931.t3	0.251555	0.001999	927
g10933.t1	0.837125	0.917108	405
g10935.t1	0.32912	0.208252	2924
g10936.t1	0.725626	0.825573	994
g10937.t1	0.810096	0.869841	1429
g10938.t1	0.820612	0.867091	888
g10939.t1	0.82304	0.893474	2163
g1094.t1	0.772405	0.826149	495
g10940.t1	0.712381	0.76237	1470
g10941.t1	0.833889	0.923104	474
g10942.t1	0.594509	0.654529	3491
g10943.t1	0.269442	0.0556976	1960
g10944.t1	0.624739	0.674497	2085
g10945.t1	0.764093	0.79832	2832
g10946.t1	0.789972	0.87619	1278
g10948.t1	0.870928	0.96649	1410
g10949.t1	0.882878	0.959445	2334
g1095.t1	0.798438	0.869136	1530
g10950.t1	0.897897	0.963877	2280
g10951.t1	0.815484	0.890653	1975
g10951.t2	0.815483	0.890653	1975
g10952.t1	0.858983	0.923104	1413
g10953.t1	0.782432	0.920988	1176
g10954.t1	0.849595	0.92769	487
g10955.t1	0.849097	0.926984	525
g10955.t2	0.849664	0.926984	528
g10956.t1	0.827661	0.891256	981
g10957.t1	0.860749	0.960653	1212
g10958.t1	0.864024	0.920564	3267
g10959.t1	0.866701	0.955322	495
g1096.t1	0.337364	0.23221	2213
g10960.t1	0.804109	0.965785	603
g10961.t1	0.721313	0.780247	1053
g10963.t1	0.768039	0.834921	1041
g10964.t1	0.727064	0.785538	525
g10965.t1	0.68904	0.770723	495
g10966.t1	0.817721	0.86455	2001
g10967.t1	0.655975	0.692201	840
g10968.t1	0.781622	0.843739	1989
g10969.t1	0.870108	1	549
g10970.t1	0.851048	0.965432	648
g10971.t1	0.844536	0.92769	357
g10972.t1	0.847367	0.911287	2858
g10973.t1	0.733289	0.797884	831
g10974.t1	0.819425	0.895767	1086
g10975.t1	0.895602	0.965108	1161
g10976.t1	0.750865	0.804693	2100
g10977.t1	0.712525	0.781046	247
g10978.t1	0.85936	0.929453	807
g10979.t1	0.797036	0.851146	519
g1098.t1	0.820089	0.868783	2337
g10980.t1	0.694694	0.764374	1555
g10981.t1	0.889966	0.962306	2157
g10982.t1	0.775996	0.843485	1230
g10983.t1	0.77818	0.834406	2427
g10984.t1	0.857311	0.959436	2121
g10985.t1	0.81712	0.881067	1158
g10986.t1	0.833071	0.909428	927
g10987.t1	0.80762	0.918736	513
g10989.t1	0.396293	0.349068	363
g1099.t1	0.838908	0.926785	348
g10990.t1	0.364002	0.32953	1170
g10993.t1	0.834863	0.923104	1407
g10994.t1	0.733948	0.791809	1098
g10995.t1	0.384138	0.318615	658
g10997.t1	0.796488	0.880776	1716
g10998.t1	0.567449	0.626136	1352
g10999.t1	0.586008	0.665178	465
g11.t1	0.780967	0.866142	1302
g110.t1	0.840915	0.927337	465
g1100.t1	0.887732	0.962787	942
g11000.t1	0.599961	0.645169	2652
g11001.t1	0.618723	0.678342	2121
g11002.t1	0.315542	0.157143	4375
g11003.t1	0.535029	0.585538	3973
g11004.t1	0.754008	0.829662	2289
g11005.t1	0.842164	0.882892	923
g11006.t1	0.775682	0.841895	932
g11007.t1	0.842955	0.906003	3501
g11008.t1	0.876144	0.962963	603
g11009.t1	0.84248	0.911273	1758
g1101.t1	0.386851	0.376137	797
g11010.t1	0.733014	0.854356	1044
g11011.t1	0.749448	0.858554	1047
g11012.t1	0.376404	0.363828	3845
g11013.t1	0.526082	0.591769	1527
g11014.t1	0.651023	0.724162	695
g11015.t1	0.463741	0.485009	957
g11016.t1	0.454514	0.468427	1433
g11017.t1	0.54736	0.605644	1339
g11018.t1	0.451752	0.467374	1321
g1102.t1	0.450523	0.492299	1171
g11021.t1	0.752819	0.872134	966
g11021.t2	0.787729	0.916375	552
g11021.t3	0.743055	0.871361	810
g11022.t1	0.547365	0.61079	1800
g11025.t1	0.734421	0.799295	1095
g11026.t1	0.353787	0.327198	1016
g11027.t1	0.451651	0.514609	1317
g11028.t1	0.85454	0.895238	6265
g11029.t1	0.86919	0.957319	3036
g1103.t1	0.819999	0.851421	579
g1103.t2	0.835117	0.866093	438
g11030.t1	0.640676	0.696765	2998
g11031.t1	0.814915	0.870989	2010
g11032.t1	0.509342	0.577233	884
g11033.t1	0.878841	0.961767	669
g11034.t1	0.851697	0.916049	927
g11035.t1	0.841046	0.921932	309
g11036.t1	0.807718	0.87672	3768
g11037.t1	0.811536	0.883245	1047
g11038.t1	0.778763	0.846561	945
g11039.t1	0.769428	0.830159	962
g1104.t1	0.819962	0.878853	567
g11040.t1	0.877723	0.961199	2499
g11041.t1	0.636614	0.703704	1473
g11042.t1	0.34831	0.293015	2801
g11043.t1	0.706178	0.791599	1524
g11044.t1	0.7712	0.833891	1020
g11045.t1	0.390837	0.341695	660
g11049.t1	0.869734	0.969142	675
g1105.t1	0.845905	0.965785	2859
g11051.t1	0.845496	0.912169	2559
g11052.t1	0.656324	0.711111	2971
g11053.t1	0.810538	0.885691	984
g11054.t1	0.74713	0.825397	1617
g11055.t1	0.85914	0.964374	1338
g11056.t1	0.785493	0.868555	345
g11057.t1	0.799661	0.862295	1920
g11058.t1	0.794244	0.854324	1473
g11059.t1	0.711227	0.787057	959
g1106.t1	0.739579	0.824373	577
g11060.t1	0.844293	0.893827	1221
g11061.t1	0.904008	0.968959	3327
g11063.t1	0.64648	0.716226	606
g11064.t1	0.845087	0.926165	781
g11065.t1	0.806793	0.858832	5059
g11067.t1	0.858386	0.929453	861
g11068.t1	0.703693	0.765432	1426
g1107.t1	0.80436	0.852205	1857
g11070.t1	0.803545	0.915697	441
g11071.t1	0.457802	0.513039	417
g11072.t1	0.446932	0.469892	309
g11073.t1	0.724004	0.778483	1509
g11074.t1	0.716401	0.77425	1491
g11075.t1	0.747762	0.851852	261
g11076.t1	0.860528	0.958355	1434
g11077.t1	0.864521	0.958025	1590
g11078.t1	0.837281	0.910623	1476
g1108.t1	0.790807	0.859931	1671
g11080.t1	0.696607	0.761801	456
g11081.t1	0.854743	0.962447	3159
g11082.t1	0.776021	0.835358	435
g11083.t1	0.781603	0.843994	288
g11084.t1	0.774496	0.849295	1215
g11085.t1	0.7347	0.789771	2377
g11086.t1	0.813372	0.870899	1350
g11087.t1	0.900359	1	1140
g11088.t1	0.816934	0.880475	1575
g11089.t1	0.889399	0.960847	4521
g1109.t1	0.80459	0.923635	1563
g11090.t1	0.835656	0.919876	756
g11091.t1	0.77591	0.842328	1871
g11092.t1	0.436837	0.460527	1692
g11093.t1	0.371959	0.314561	2526
g11094.t1	0.315882	0.0302433	393
g11096.t1	0.305744	0.147779	2385
g11097.t1	0.333963	0.200097	1556
g11098.t1	0.788957	0.845492	1696
g11099.t1	0.789339	0.916402	990
g111.t1	0.762543	0.857392	252
g1110.t1	0.737702	0.809877	984
g11100.t1	0.786316	0.862787	731
g11101.t1	0.815099	0.884656	2367
g11102.t1	0.729792	0.784452	371
g11103.t1	0.768513	0.811641	2286
g11104.t1	0.601708	0.658219	2996
g11105.t1	0.475221	0.490701	939
g11106.t1	0.506608	0.536155	1119
g11107.t1	0.642709	0.701928	372
g11108.t1	0.822585	0.930159	611
g11109.t1	0.61978	0.674591	419
g1111.t1	0.809446	0.877753	462
g11110.t1	0.67835	0.729277	408
g11111.t1	0.726351	0.80963	1920
g11112.t1	0.742264	0.804047	3482
g11113.t1	0.784505	0.929101	1566
g11114.t1	0.785124	0.92769	1569
g11115.t1	0.378378	0.336228	2584
g11117.t1	0.746009	0.851146	1193
g11118.t1	0.771956	0.886772	1551
g1112.t1	0.811476	0.917813	846
g11120.t1	0.890319	0.962257	1347
g11121.t1	0.768622	0.853362	999
g11122.t1	0.781249	0.816423	1116
g11123.t1	0.532858	0.623231	900
g11124.t1	0.820437	0.924725	294
g11125.t1	0.711706	0.805291	402
g11126.t1	0.810682	0.857495	2528
g11127.t1	0.708242	0.78448	573
g11128.t1	0.727374	0.810978	1239
g11129.t1	0.736242	0.800814	714
g1113.t1	0.357888	0.311398	1114
g11130.t1	0.621362	0.674696	1358
g11131.t1	0.738605	0.816667	288
g11133.t1	0.735089	0.781789	766
g11134.t1	0.845532	0.889128	2412
g11134.t2	0.845013	0.886772	2427
g11135.t1	0.757538	0.838801	387
g11135.t2	0.757535	0.838801	387
g11135.t3	0.741966	0.80916	1614
g11135.t4	0.760431	0.834135	246
g11137.t1	0.81416	0.875838	1914
g11138.t1	0.769485	0.856437	1097
g11139.t1	0.790472	0.882944	480
g1114.t1	0.445921	0.468478	888
g11140.t1	0.729683	0.846561	357
g11141.t1	0.763732	0.804586	2713
g11142.t1	0.811616	0.878399	1368
g11143.t1	0.661898	0.727669	705
g11144.t1	0.76425	0.809171	2943
g11144.t2	0.76425	0.809171	2943
g11145.t1	0.81621	0.914607	1002
g11146.t1	0.662346	0.73318	693
g11147.t1	0.775257	0.855013	1212
g11148.t1	0.841431	0.967196	774
g11149.t1	0.714792	0.78717	450
g1115.t1	0.492549	0.546715	1083
g11150.t1	0.857711	0.959191	210
g11151.t1	0.823295	0.877543	2415
g11152.t1	0.54399	0.59224	1311
g11153.t1	0.608773	0.687196	651
g11155.t1	0.797816	0.848044	420
g11156.t1	0.684003	0.76135	1783
g11157.t1	0.898158	0.96261	3762
g11158.t1	0.820143	0.882109	840
g11159.t1	0.623042	0.695132	368
g1116.t1	0.834011	0.892063	2523
g11160.t1	0.777248	0.837026	786
g11161.t1	0.752727	0.84127	1440
g11162.t1	0.804994	0.836837	3222
g11163.t1	0.853509	0.9098	3795
g11163.t2	0.853331	0.909523	3792
g11165.t1	0.913751	1	1425
g11166.t1	0.724889	0.802646	624
g11167.t1	0.888805	0.957082	3306
g11168.t1	0.770092	0.85485	606
g11169.t1	0.868723	0.96649	1530
g1117.t1	0.834499	0.887831	953
g11170.t1	0.403664	0.409219	686
g11172.t1	0.821474	0.8584	2523
g11173.t1	0.458187	0.515566	1311
g11174.t1	0.884748	0.959788	453
g11175.t1	0.864916	0.959911	1329
g11176.t1	0.826712	0.912933	1181
g11178.t1	0.339388	0.212736	794
g11179.t1	0.320871	0.157303	629
g1118.t1	0.743903	0.806349	627
g11180.t1	0.305944	0.189797	1958
g11181.t1	0.425864	0.440285	997
g11182.t1	0.341881	0.242174	1364
g11183.t1	0.703555	0.787943	786
g11184.t1	0.867408	0.964021	2225
g11185.t1	0.869435	0.956199	2778
g11186.t1	0.882155	0.964285	806
g11188.t1	0.481663	0.560821	396
g11189.t1	0.570488	0.6865	597
g1119.t1	0.835736	0.887417	1257
g11190.t1	0.388701	0.363917	2058
g11192.t1	0.719224	0.798387	846
g11194.t1	0.885444	0.96261	1545
g11195.t1	0.872126	0.957699	570
g11196.t1	0.829853	0.927866	1104
g11197.t1	0.362157	0.326952	605
g11199.t1	0.767134	0.835577	888
g112.t1	0.783207	0.826738	1431
g1120.t1	0.825755	0.879365	1743
g11200.t1	0.723727	0.790476	1971
g11201.t1	0.851305	0.92522	348
g11202.t1	0.802904	0.888889	1522
g11203.t1	0.891486	0.957787	2649
g11204.t1	0.703061	0.746415	312
g11206.t1	0.716122	0.747251	792
g11208.t1	0.891778	0.958377	2415
g11209.t1	0.897149	1	942
g1121.t1	0.468951	0.463366	312
g11210.t1	0.864612	0.924515	1173
g11210.t2	0.864067	0.924515	1179
g11211.t1	0.638	0.70582	531
g11213.t1	0.522501	0.579894	2223
g11215.t1	0.734356	0.803959	2232
g11216.t1	0.735394	0.786949	551
g11217.t1	0.417663	0.429173	1233
g11218.t1	0.391899	0.354476	440
g11219.t1	0.444162	0.43038	285
g1122.t1	0.38967	0.382532	771
g11220.t1	0.437969	0.444444	539
g11221.t1	0.332251	0.192053	594
g11222.t1	0.724837	0.783353	457
g11223.t1	0.599886	0.672985	624
g11224.t1	0.869481	0.957463	1707
g11225.t1	0.804073	0.887478	1485
g11225.t2	0.805348	0.886772	1477
g11226.t1	0.601679	0.666598	293
g11227.t1	0.589662	0.66169	1274
g11228.t1	0.674899	0.77728	273
g11229.t1	0.589662	0.66169	1274
g1123.t1	0.397142	0.404079	1557
g11230.t1	0.674899	0.77728	273
g11231.t1	0.602821	0.671309	1279
g11234.t1	0.344927	0.229213	2089
g11236.t1	0.594567	0.687248	504
g11237.t1	0.578315	0.642575	1287
g11238.t1	0.753392	0.814109	459
g11239.t1	0.835806	0.889594	1873
g1124.t1	0.707759	0.770529	378
g11240.t1	0.59165	0.659365	1285
g11241.t1	0.852431	0.92382	2445
g11242.t1	0.752803	0.808952	771
g11243.t1	0.702239	0.786162	498
g11244.t1	0.739888	0.807432	231
g11245.t1	0.284548	0.00203509	1194
g11249.t1	0.315031	0.0750751	675
g11250.t1	0.766089	0.829702	345
g11251.t1	0.730301	0.836684	1092
g11252.t1	0.702725	0.762403	279
g11253.t1	0.806424	0.840483	960
g11254.t1	0.858488	0.909428	831
g11255.t1	0.648092	0.726016	447
g11256.t1	0.766633	0.844621	1116
g11257.t1	0.732723	0.80388	1140
g11258.t1	0.852421	1	450
g11259.t1	0.827137	0.912875	1241
g11260.t1	0.765075	0.82575	1749
g11261.t1	0.860859	0.92381	1185
g11263.t1	0.740557	0.809105	944
g11264.t1	0.779271	0.888536	401
g11265.t1	0.770417	0.871686	1296
g11266.t1	0.739236	0.786757	618
g11267.t1	0.738688	0.84515	639
g11268.t1	0.782536	0.858736	2356
g11269.t1	0.882333	0.960847	870
g11270.t1	0.739146	0.790368	624
g11271.t1	0.796582	0.929277	486
g11272.t1	0.611686	0.685926	1276
g11273.t1	0.752526	0.807662	1030
g11274.t1	0.482107	0.520704	507
g11275.t1	0.301988	0.0992647	1039
g11276.t1	0.825833	0.885405	1389
g11277.t1	0.843807	0.899857	723
g11278.t1	0.38471	0.367677	2360
g11279.t1	0.766917	0.848325	927
g1128.t1	0.465537	0.549444	690
g11280.t1	0.79841	0.877601	921
g11281.t1	0.782291	0.859822	750
g11282.t1	0.816461	0.862019	1416
g11282.t2	0.816399	0.862019	1416
g11283.t1	0.823671	0.913614	708
g11284.t1	0.824383	0.921033	1164
g11285.t1	0.873971	0.955455	783
g11286.t1	0.723564	0.775455	1624
g11287.t1	0.820126	0.88029	1224
g11288.t1	0.828306	0.962963	1521
g11289.t1	0.733464	0.802714	258
g11296.t1	0.828666	0.962685	420
g11297.t1	0.823727	0.881161	2132
g11298.t1	0.820804	0.917108	1206
g11299.t1	0.76109	0.829982	864
g113.t1	0.855702	0.955451	197
g1130.t1	0.511874	0.550854	891
g11300.t1	0.756186	0.814887	1158
g11301.t1	0.772725	0.842795	924
g11303.t1	0.84073	0.924515	825
g11304.t1	0.725773	0.787947	947
g11305.t1	0.859309	0.925729	948
g11306.t1	0.785297	0.873369	302
g11307.t1	0.764433	0.91467	303
g11308.t1	0.740134	0.829674	522
g11309.t1	0.794616	0.877249	934
g1131.t1	0.858096	0.922	1518
g11310.t1	0.669057	0.734332	1314
g11311.t1	0.812426	0.875091	390
g11312.t1	0.422908	0.456762	1601
g11313.t1	0.866444	0.959083	1651
g11314.t1	0.691084	0.737317	2301
g11315.t1	0.325284	0.187533	2574
g11315.t2	0.350593	0.27613	3574
g11316.t1	0.784859	0.83371	345
g11317.t1	0.800984	0.868783	1422
g11318.t1	0.824475	0.917108	668
g11319.t1	0.741667	0.823457	768
g1132.t1	0.755098	0.850441	438
g11320.t1	0.838636	0.917407	459
g11321.t1	0.851116	0.923104	2280
g11322.t1	0.771501	0.846032	1242
g11323.t1	0.721114	0.80486	327
g11324.t1	0.856713	0.96261	387
g11325.t1	0.82935	0.916299	972
g11326.t1	0.694563	0.770018	455
g11328.t1	0.68562	0.745404	390
g11329.t1	0.783441	0.864572	1284
g1133.t1	0.694383	0.774146	294
g11330.t1	0.886196	0.962555	963
g11331.t1	0.361907	0.340084	699
g11331.t2	0.39803	0.396226	1199
g11332.t1	0.856799	0.958425	787
g11333.t1	0.844696	0.928466	2227
g11334.t1	0.813626	0.852943	4692
g11335.t1	0.762227	0.822763	368
g11336.t1	0.78223	0.875485	1083
g11337.t1	0.820694	0.886276	1152
g11338.t1	0.749041	0.80288	582
g11339.t1	0.710098	0.748661	1066
g11339.t2	0.705136	0.743978	1139
g1134.t1	0.835832	0.914994	1230
g1134.t2	0.830758	0.916931	954
g11340.t1	0.825616	0.897178	456
g11341.t1	0.747812	0.798552	705
g11342.t1	0.790693	0.870969	2424
g11343.t1	0.452125	0.483163	684
g11344.t1	0.768753	0.848816	1455
g11345.t1	0.777014	0.87226	1364
g11346.t1	0.309639	0.139069	1368
g11347.t1	0.292214	0.119637	2939
g11348.t1	0.346019	0.260523	748
g11349.t1	0.312502	0.144423	1485
g1135.t1	0.699006	0.776159	518
g11350.t1	0.346771	0.255459	1218
g11352.t1	0.766491	0.824375	574
g11353.t1	0.838819	0.880423	1725
g11354.t1	0.894106	0.965432	1203
g11355.t1	0.685884	0.765766	819
g11356.t1	0.809217	0.842284	3508
g11359.t1	0.620431	0.689965	1188
g1136.t1	0.686429	0.735233	504
g1136.t2	0.692225	0.745275	507
g11361.t1	0.556903	0.610112	495
g11362.t1	0.536601	0.571024	642
g11363.t1	0.879153	0.963316	507
g11364.t1	0.643853	0.716619	1351
g11365.t1	0.518141	0.59358	929
g11366.t1	0.760218	0.849735	1903
g11367.t1	0.735568	0.800353	1409
g11368.t1	0.354249	0.306989	942
g11369.t1	0.29112	0.0706098	3191
g1137.t1	0.258327	0.00235156	1749
g11370.t1	0.852157	0.92963	786
g11372.t1	0.839909	0.924515	1233
g11372.t2	0.839034	0.924515	1233
g11375.t1	0.794243	0.922751	2907
g11376.t1	0.825903	0.923104	960
g11378.t1	0.808161	0.886067	612
g11379.t1	0.483402	0.509977	351
g1138.t1	0.822009	0.916755	1893
g11380.t1	0.815105	0.865888	1686
g11381.t1	0.807341	0.864251	1254
g11382.t1	0.796707	0.875095	1881
g11384.t1	0.729233	0.7903	432
g11385.t1	0.829068	0.95482	3548
g11386.t1	0.736776	0.775225	2206
g11387.t1	0.823535	0.895522	1053
g11388.t1	0.299816	0.132076	4086
g11388.t2	0.294291	0.1156	3972
g11389.t1	0.700489	0.779894	990
g1139.t1	0.667645	0.720282	939
g11390.t1	0.856664	0.959083	693
g11391.t1	0.749445	0.812346	916
g11393.t1	0.874998	0.95533	1512
g11394.t1	0.70526	0.77045	546
g11395.t1	0.799564	0.877072	1848
g11396.t1	0.785446	0.882892	1008
g11398.t1	0.729123	0.798413	606
g11399.t1	0.675082	0.722929	2972
g114.t1	0.412102	0.410993	609
g1140.t1	0.813774	0.879718	1149
g1140.t2	0.814136	0.877249	1143
g11400.t1	0.845561	0.908284	322
g11403.t1	0.417895	0.391884	792
g11405.t1	0.722418	0.797265	630
g11406.t1	0.688354	0.757789	708
g11407.t1	0.870044	0.964037	1758
g11409.t1	0.640301	0.696038	1356
g1141.t1	0.844414	0.91746	2324
g11410.t1	0.82338	0.898765	1620
g11411.t1	0.710561	0.785544	393
g11412.t1	0.378543	0.322711	4393
g11413.t1	0.734059	0.796649	348
g11414.t1	0.689144	0.760494	1747
g11415.t1	0.399068	0.40226	3147
g11416.t1	0.739084	0.805525	465
g11417.t1	0.684611	0.75873	2211
g11418.t1	0.845944	0.963316	654
g11419.t1	0.834772	0.922399	1707
g11419.t2	0.818199	0.891358	1955
g1142.t1	0.765475	0.805374	2595
g11420.t1	0.810602	0.883598	1539
g11421.t1	0.747657	0.802116	1317
g11422.t1	0.72936	0.794356	1335
g11423.t1	0.7555	0.808818	1359
g11424.t1	0.694535	0.763845	378
g11425.t1	0.753426	0.891711	303
g11426.t1	0.615606	0.73272	372
g11427.t1	0.402334	0.413836	1900
g1143.t1	0.783775	0.84906	284
g11430.t1	0.461812	0.475078	501
g11431.t1	0.760155	0.818408	1662
g11432.t1	0.856017	0.92381	1995
g11434.t1	0.408045	0.396287	1399
g11435.t1	0.746774	0.817357	460
g11436.t1	0.561716	0.614057	1401
g11437.t1	0.848218	0.92455	1109
g11438.t1	0.817836	0.926631	774
g11439.t1	0.306353	0.0367974	516
g1144.t1	0.804652	0.888887	330
g11440.t1	0.655846	0.725926	1203
g11441.t1	0.6583	0.729189	1233
g11442.t1	0.867688	0.945326	210
g11443.t1	0.669965	0.72643	1554
g11444.t1	0.732993	0.808602	1379
g11446.t1	0.831022	0.905206	1731
g11447.t1	0.812344	0.881481	879
g11448.t1	0.366869	0.280944	1773
g11449.t1	0.844189	0.91981	590
g1145.t1	0.673471	0.86843	969
g11450.t1	0.378863	0.350794	1299
g11451.t1	0.465587	0.529511	913
g11452.t1	0.345051	0.287372	1068
g11453.t1	0.643586	0.705018	3045
g11454.t1	0.386563	0.307932	441
g11455.t1	0.721572	0.796825	324
g11456.t1	0.720016	0.780776	684
g11457.t1	0.63343	0.674275	498
g11458.t1	0.742019	0.815464	692
g11459.t1	0.695576	0.773232	304
g1146.t1	0.366842	0.276429	352
g11460.t1	0.739651	0.820811	1469
g11461.t1	0.827698	0.926984	759
g11461.t2	0.821481	0.926102	802
g11461.t3	0.815226	0.915679	958
g11462.t1	0.693027	0.752042	999
g11463.t1	0.789618	0.849129	720
g11464.t1	0.821942	0.883598	3145
g11465.t1	0.374382	0.303653	387
g11466.t1	0.35167	0.254382	756
g11467.t1	0.878821	0.959788	1698
g11468.t1	0.492262	0.52048	966
g11469.t1	0.751526	0.833157	621
g1147.t1	0.319389	0.202505	1803
g11470.t1	0.836082	0.883598	2733
g11472.t1	0.824738	0.963316	1269
g11473.t1	0.448881	0.513311	315
g11474.t1	0.661791	0.72381	2193
g11475.t1	0.39463	0.359924	1379
g11476.t1	0.429211	0.445383	1023
g11477.t1	0.313232	0.195847	805
g11481.t1	0.454904	0.508772	1471
g11482.t1	0.392337	0.362812	929
g11483.t1	0.867836	0.930159	756
g11484.t1	0.854863	0.929806	684
g11485.t1	0.461104	0.49252	1418
g11486.t1	0.400832	0.40942	717
g11488.t1	0.421961	0.421005	540
g11489.t1	0.298819	0.121655	867
g1149.t1	0.889281	0.965961	600
g11490.t1	0.30898	0.13028	2898
g11494.t1	0.704855	0.806899	538
g11495.t1	0.365736	0.29517	1410
g11497.t1	0.344957	0.213787	363
g11498.t1	0.501019	0.56182	707
g115.t1	0.342086	0.26555	2625
g1150.t1	0.826974	0.924691	564
g11500.t1	0.796761	0.879129	1467
g11501.t1	0.664664	0.733965	584
g11502.t1	0.814276	0.953278	7297
g11502.t2	0.81362	0.953264	7297
g11503.t1	0.760057	0.826296	1583
g11504.t1	0.397222	0.38958	960
g11505.t1	0.361898	0.282289	1455
g11506.t1	0.395299	0.355667	446
g11507.t1	0.361303	0.292241	546
g11508.t1	0.88005	0.932981	5172
g11508.t2	0.879909	0.931951	5175
g11509.t1	0.592362	0.656772	522
g1151.t1	0.868726	0.92769	207
g11510.t1	0.758191	0.841975	1347
g11511.t1	0.856237	0.921054	2178
g11512.t1	0.825306	0.921548	1338
g11513.t1	0.829739	0.897002	480
g11514.t1	0.333722	0.235771	1920
g11518.t1	0.855538	0.926455	648
g11520.t1	0.632684	0.68403	533
g11522.t1	0.765841	0.843915	822
g11523.t1	0.846795	0.960847	1470
g11525.t1	0.348587	0.258398	1215
g11526.t1	0.457553	0.486645	558
g11527.t1	0.422911	0.448718	2807
g11529.t1	0.302075	0.057554	1509
g1153.t1	0.850092	0.920282	2589
g11530.t1	0.350715	0.257284	399
g11531.t1	0.722882	0.803527	1905
g11532.t1	0.784675	0.854321	3081
g11533.t1	0.403755	0.426406	438
g11536.t1	0.616653	0.723071	330
g11539.t1	0.598938	0.661231	972
g1154.t1	0.838617	0.8903	2343
g11540.t1	0.32014	0.0811866	537
g11544.t1	0.300912	0.00102564	489
g11546.t1	0.301367	0.126335	3157
g11547.t1	0.830818	0.965079	2850
g11548.t1	0.844527	0.911089	2824
g11549.t1	0.773391	0.828613	3807
g1155.t1	0.808744	0.860905	3767
g11551.t1	0.824871	0.928748	762
g11552.t1	0.787795	0.880233	972
g11552.t2	0.780532	0.841093	1590
g11555.t1	0.479454	0.526029	384
g11556.t1	0.716707	0.77451	1393
g11557.t1	0.523983	0.580435	2312
g11558.t1	0.704987	0.775309	441
g11559.t1	0.303613	0.140103	1339
g1156.t1	0.835119	0.885984	963
g1156.t2	0.834165	0.885802	960
g1156.t3	0.831882	0.885621	921
g11560.t1	0.406377	0.395361	1191
g11561.t1	0.632126	0.694857	476
g11564.t1	0.364526	0.29436	2096
g11565.t1	0.472286	0.555972	1166
g11567.t1	0.365672	0.302162	729
g1157.t1	0.80857	0.963264	1450
g11571.t1	0.841171	0.923217	1170
g11575.t1	0.41929	0.436847	1783
g11576.t1	0.371175	0.298161	863
g11577.t1	0.486227	0.566197	933
g11578.t1	0.87912	0.931452	3256
g11579.t1	0.79924	0.882187	1974
g1158.t1	0.879012	1	1218
g11580.t1	0.785725	0.885496	348
g11581.t1	0.838124	0.963668	1518
g11583.t1	0.39934	0.410417	1075
g11584.t1	0.333819	0.186067	956
g11588.t1	0.374255	0.329349	5201
g1159.t1	0.819753	0.871605	1638
g11592.t1	0.365056	0.322963	687
g11594.t1	0.413407	0.415644	741
g11596.t1	0.811973	0.918695	1274
g11598.t1	0.377549	0.300646	498
g116.t1	0.715569	0.776591	489
g1160.t1	0.884441	0.962963	1326
g11601.t1	0.398236	0.384615	1507
g11602.t1	0.556461	0.618051	1308
g11603.t1	0.758063	0.871563	2280
g11605.t1	0.422	0.451444	2175
g11607.t1	0.409449	0.404614	1604
g11608.t1	0.353168	0.266721	940
g1161.t1	0.631366	0.692274	1328
g1161.t2	0.63082	0.692241	1337
g11610.t1	0.351226	0.270642	3933
g11611.t1	0.375438	0.311192	459
g11612.t1	0.351428	0.242424	981
g11613.t1	0.343449	0.250167	2602
g11615.t1	0.874545	0.964021	1563
g11616.t1	0.456867	0.486551	570
g11617.t1	0.315513	0.137137	1002
g11619.t1	0.364594	0.316722	828
g1162.t1	0.834319	0.901126	1779
g11620.t1	0.835052	0.888873	1210
g11621.t1	0.823672	0.891358	441
g11622.t1	0.885393	0.96649	2958
g11623.t1	0.603414	0.672557	1117
g11625.t1	0.572205	0.623102	891
g11626.t1	0.662279	0.726631	357
g11627.t1	0.577383	0.665916	1001
g11628.t1	0.578243	0.62509	917
g1163.t1	0.743857	0.792733	872
g1163.t2	0.750344	0.797142	624
g11630.t1	0.782993	0.892416	423
g11631.t1	0.814603	0.870899	861
g11635.t1	0.424243	0.451932	574
g11639.t1	0.390775	0.346667	707
g1164.t1	0.326629	0.213784	3256
g1164.t2	0.327888	0.168773	1698
g11640.t1	0.358383	0.281458	786
g11642.t1	0.679736	0.773158	293
g11643.t1	0.76343	0.816578	762
g11644.t1	0.744216	0.819489	354
g11645.t1	0.867921	0.962081	336
g11646.t1	0.52585	0.637449	492
g11647.t1	0.814436	0.879365	663
g11648.t1	0.870219	0.959788	1953
g11649.t1	0.393595	0.375516	582
g1165.t1	0.798824	0.8634	1635
g11650.t1	0.714223	0.796992	234
g11651.t1	0.369994	0.297869	1794
g11652.t1	0.367774	0.330676	968
g11653.t1	0.842084	0.921164	786
g11654.t1	0.874975	0.958737	1365
g11655.t1	0.844417	0.929453	1056
g11656.t1	0.322491	0.199485	4427
g11657.t1	0.86083	1	318
g11658.t1	0.819438	0.926984	1705
g11659.t1	0.371135	0.320759	378
g1166.t1	0.737622	0.810078	261
g11660.t1	0.376565	0.328752	960
g11661.t1	0.84538	0.964374	910
g11662.t1	0.353112	0.279693	941
g11663.t1	0.408084	0.401423	849
g11664.t1	0.643522	0.710758	855
g11665.t1	0.667434	0.735519	783
g11666.t1	0.762897	0.834039	2598
g11667.t1	0.869806	0.930511	3820
g11668.t1	0.42175	0.424008	289
g1167.t1	0.830933	0.89806	1404
g11670.t1	0.308964	0.161369	3909
g11671.t1	0.806046	0.868783	819
g11672.t1	0.509254	0.58535	325
g11674.t1	0.797728	0.856966	582
g11675.t1	0.80117	0.868155	594
g11676.t1	0.69627	0.773192	1263
g11677.t1	0.309815	0.0233918	375
g11678.t1	0.846389	0.882249	5696
g11679.t1	0.705785	0.779365	692
g1168.t1	0.305609	0.128748	1491
g11680.t1	0.657613	0.745824	437
g11680.t2	0.68595	0.769841	416
g11681.t1	0.836915	0.923457	309
g11682.t1	0.860205	0.965079	648
g11683.t1	0.753234	0.809171	849
g11684.t1	0.844215	0.881983	5718
g11685.t1	0.715057	0.784593	840
g11686.t1	0.828906	0.875706	1719
g11687.t1	0.843076	1	621
g11688.t1	0.343949	0.286876	816
g1169.t1	0.356856	0.275597	675
g11691.t1	0.828907	0.894866	327
g11693.t1	0.720768	0.8	527
g11695.t1	0.723138	0.77949	1226
g11697.t1	0.419348	0.424846	510
g11698.t1	0.37507	0.354701	3204
g11699.t1	0.826255	0.910941	943
g117.t1	0.735265	0.793578	411
g1170.t1	0.329536	0.207792	1487
g11700.t1	0.825249	0.922186	462
g11701.t1	0.839559	0.95873	780
g11703.t1	0.457618	0.495106	587
g11704.t1	0.750999	0.817109	735
g11705.t1	0.738508	0.829453	924
g11706.t1	0.781659	0.842152	888
g11707.t1	0.817641	0.863182	2024
g11707.t2	0.816418	0.862115	1974
g11709.t1	0.45808	0.499168	1456
g1171.t1	0.739579	0.826102	933
g11711.t1	0.809787	0.918949	1926
g11713.t1	0.334489	0.210911	2604
g11714.t1	0.281025	0.0985915	1693
g11716.t1	0.269735	0.0021097	573
g11717.t1	0.332455	0.21704	581
g11718.t1	0.396162	0.344491	396
g11719.t1	0.391587	0.394358	663
g11720.t1	0.814168	0.914815	1506
g11721.t1	0.66671	0.784353	2274
g11723.t1	0.844435	0.928042	1239
g11724.t1	0.774475	0.842378	822
g11725.t1	0.825588	0.920282	1017
g11726.t1	0.80029	0.87037	1500
g11727.t1	0.808762	0.856152	642
g11728.t1	0.851837	0.960586	1821
g11729.t1	0.855469	0.917223	681
g11730.t1	0.772747	0.890653	735
g11731.t1	0.759248	0.823074	1260
g11732.t1	0.700417	0.764086	1055
g11733.t1	0.819775	0.865608	1107
g11734.t1	0.890226	0.964727	1497
g11735.t1	0.849	0.911817	1515
g11736.t1	0.406816	0.412162	1853
g11739.t1	0.713436	0.825397	258
g11740.t1	0.789181	0.881129	849
g11741.t1	0.828338	0.887893	2706
g11743.t1	0.788749	0.849881	390
g11744.t1	0.807693	0.928748	1449
g11749.t1	0.800664	0.86455	1191
g1175.t1	0.328742	0.240385	1679
g11750.t1	0.816862	0.873016	1032
g11751.t1	0.839903	0.899808	3664
g11751.t2	0.839927	0.899808	3664
g11752.t1	0.763006	0.856999	432
g11753.t1	0.832877	0.899647	726
g11754.t1	0.819824	0.906499	1239
g11755.t1	0.853957	0.913228	1683
g11757.t1	0.77773	0.840846	824
g11758.t1	0.598565	0.666651	759
g11759.t1	0.716565	0.76306	564
g11759.t2	0.703846	0.772652	565
g11760.t1	0.694384	0.763378	2236
g11761.t1	0.707456	0.81552	543
g11762.t1	0.841397	0.918748	1117
g11763.t1	0.811723	0.879596	540
g11764.t1	0.833514	0.907937	2304
g11765.t1	0.593549	0.659333	555
g11766.t1	0.724281	0.769469	646
g11767.t1	0.386213	0.370287	887
g11768.t1	0.820567	0.866314	1005
g11769.t1	0.84407	0.892416	2537
g1177.t1	0.846312	0.882353	5571
g11770.t1	0.844477	0.960494	723
g11771.t1	0.80179	0.889594	537
g11772.t1	0.745133	0.838095	1261
g11774.t1	0.282421	0.00243754	1134
g11775.t1	0.430283	0.419966	375
g11776.t1	0.410891	0.437782	321
g11777.t1	0.373072	0.361734	567
g11779.t1	0.864436	0.963668	267
g1178.t1	0.491533	0.543071	1563
g11780.t1	0.792128	0.857672	306
g11781.t1	0.278187	0	569
g11782.t1	0.801569	0.891005	1925
g11783.t1	0.809423	0.913228	1746
g11784.t1	0.845037	0.963316	1401
g11787.t1	0.832906	0.932981	657
g11788.t1	0.72923	0.824331	596
g11789.t1	0.776536	0.830335	597
g11792.t1	0.329799	0.21633	1614
g11794.t1	0.31121	0.180632	1704
g11797.t1	0.390039	0.369176	2077
g118.t1	0.814364	0.893122	1750
g1180.t1	0.651115	0.728553	1527
g11801.t1	0.667351	0.726047	355
g11802.t1	0.85395	0.911817	595
g11803.t1	0.816866	0.858907	5196
g11804.t1	0.761403	0.879012	3201
g11805.t1	0.546362	0.586949	1157
g11806.t1	0.848927	0.964021	615
g11807.t1	0.807208	0.912614	1233
g11808.t1	0.358888	0.216749	973
g11809.t1	0.349823	0.258578	2468
g1181.t1	0.619451	0.723469	1655
g11810.t1	0.687212	0.77425	519
g11811.t1	0.34811	0.268293	2601
g11812.t1	0.359056	0.272249	1327
g11813.t1	0.679163	0.764727	542
g11814.t1	0.316378	0.197133	3082
g11815.t1	0.851634	0.957672	320
g11816.t1	0.761855	0.86932	541
g11817.t1	0.72461	0.774603	1785
g11818.t1	0.76066	0.864903	756
g11819.t1	0.760535	0.818475	1019
g1182.t1	0.579237	0.684933	1245
g11820.t1	0.730696	0.827495	1079
g11821.t1	0.460958	0.506421	1450
g11822.t1	0.811285	0.881481	1796
g11823.t1	0.856624	0.958377	621
g11824.t1	0.799639	0.870458	1641
g11825.t1	0.808758	0.958515	1276
g11826.t1	0.73985	0.801003	291
g11827.t1	0.849073	0.903704	2341
g11828.t1	0.331961	0.218766	2750
g11829.t1	0.382985	0.329866	837
g1183.t1	0.865288	1	789
g11830.t1	0.384579	0.320091	858
g11831.t1	0.713259	0.76918	228
g11832.t1	0.710062	0.767698	210
g11833.t1	0.693803	0.766035	2608
g11834.t1	0.81321	0.899097	216
g11835.t1	0.882421	0.961232	1506
g11836.t1	0.836859	0.880534	1244
g11837.t1	0.851052	0.916049	2076
g11838.t1	0.817103	0.875205	2511
g11838.t2	0.816918	0.875838	2511
g1184.t1	0.828607	0.919274	1773
g11840.t1	0.352992	0.224604	622
g11843.t1	0.849177	1	793
g11844.t1	0.833307	0.877639	1344
g11846.t1	0.62497	0.704938	576
g11847.t1	0.713043	0.772465	372
g11848.t1	0.364407	0.307498	2400
g1185.t1	0.863908	0.913883	3009
g11850.t1	0.373168	0.335527	1766
g11854.t1	0.783418	0.833237	1200
g11855.t1	0.839465	0.911979	829
g11856.t1	0.670888	0.746032	1425
g11857.t1	0.675245	0.746737	1454
g11858.t1	0.770416	0.849169	856
g11859.t1	0.777489	0.887697	1521
g1186.t1	0.695859	0.763877	2556
g11860.t1	0.840839	0.927334	516
g11861.t1	0.813745	0.878317	1122
g11862.t1	0.758683	0.839859	1297
g11865.t1	0.757459	0.831977	564
g11866.t1	0.723377	0.799471	612
g11867.t1	0.776969	0.811613	3039
g11868.t1	0.730259	0.777539	1359
g11869.t1	0.653561	0.733686	1494
g1187.t1	0.819693	0.878011	1221
g11870.t1	0.794993	0.847346	982
g11871.t1	0.775195	0.817284	1279
g11872.t1	0.852282	0.925179	1664
g11873.t1	0.750995	0.834998	573
g11874.t1	0.852529	0.895056	678
g11875.t1	0.818029	0.921014	213
g11876.t1	0.460682	0.497083	1968
g11877.t1	0.84807	0.924515	3264
g11878.t1	0.736893	0.786983	438
g11879.t1	0.864151	0.954157	1730
g1188.t1	0.83674	0.888889	1341
g11880.t1	0.804963	0.918166	1269
g11881.t1	0.797105	0.86455	1711
g11882.t1	0.751684	0.86067	1213
g11883.t1	0.703135	0.793203	335
g11884.t1	0.869997	0.930688	1056
g11884.t2	0.870105	0.930511	1059
g11885.t1	0.838968	0.896306	822
g11886.t1	0.715019	0.774359	393
g11888.t1	0.839582	0.923104	873
g11889.t1	0.801599	0.871252	1073
g1189.t1	0.852774	0.961791	972
g11891.t1	0.828243	0.894885	1317
g11893.t1	0.754198	0.833777	1224
g11894.t1	0.826767	0.916377	1260
g11895.t1	0.887392	0.964021	939
g11896.t1	0.861429	0.9258	1071
g11897.t1	0.893929	0.960494	2016
g11898.t1	0.840973	0.918166	1815
g11899.t1	0.809426	0.963668	405
g119.t1	0.75827	0.831835	213
g1190.t1	0.765287	0.863803	534
g11900.t1	0.871237	0.962257	1160
g11901.t1	0.514247	0.563052	1194
g11902.t1	0.74547	0.820282	1992
g11903.t1	0.778161	0.828175	615
g11904.t1	0.879402	0.955781	1434
g11905.t1	0.83178	0.910861	282
g11906.t1	0.804997	0.872487	3304
g11906.t2	0.804082	0.871298	3309
g11907.t1	0.837947	0.918519	1125
g11909.t1	0.727459	0.801245	2563
g1191.t1	0.359043	0.296623	792
g11912.t1	0.855541	0.930159	1308
g11913.t1	0.784632	0.820796	1179
g11914.t1	0.831809	0.870547	1197
g11915.t1	0.757473	0.835979	1011
g11916.t1	0.779791	0.864993	1979
g11917.t1	0.485828	0.54897	998
g11918.t1	0.676525	0.740319	390
g11920.t1	0.734212	0.821164	699
g11922.t1	0.798077	0.896296	1353
g11923.t1	0.879444	0.961552	1629
g11923.t2	0.879651	0.961552	1629
g11924.t1	0.770726	0.820583	1428
g11925.t1	0.734719	0.790123	2031
g11926.t1	0.564209	0.643305	390
g11929.t1	0.416496	0.419577	1552
g1193.t1	0.422004	0.446319	1089
g11930.t1	0.336834	0.231444	1695
g11932.t1	0.566893	0.633046	447
g11933.t1	0.738347	0.783174	1094
g11934.t1	0.733451	0.832451	1085
g11935.t1	0.840079	0.886772	3345
g11936.t1	0.65036	0.712875	1519
g11937.t1	0.340519	0.204246	2028
g11938.t1	0.441893	0.443769	390
g11939.t1	0.345344	0.243969	876
g11940.t1	0.900874	1	1638
g11941.t1	0.853676	0.919533	1290
g11942.t1	0.804103	0.857983	3192
g11943.t1	0.880682	0.957672	3504
g11944.t1	0.683779	0.753769	922
g11945.t1	0.843399	0.894071	693
g11946.t1	0.824316	0.879365	1528
g11947.t1	0.783169	0.851609	1662
g11948.t1	0.818908	0.887478	2046
g11949.t1	0.870134	0.963232	1686
g1195.t1	0.725446	0.820106	817
g11950.t1	0.807493	0.863239	971
g11951.t1	0.808484	0.868382	696
g11952.t1	0.80088	0.84484	3240
g11952.t2	0.801103	0.844417	3131
g11952.t3	0.80123	0.844773	3246
g11953.t1	0.858281	0.962963	1221
g11954.t1	0.865772	0.918337	2985
g11956.t1	0.704258	0.757125	729
g11957.t1	0.841326	0.928042	1101
g11958.t1	0.819293	0.875382	1410
g11959.t1	0.567817	0.634818	1764
g1196.t1	0.772682	0.825465	1529
g11960.t1	0.791692	0.848604	1150
g11961.t1	0.779094	0.862316	1342
g11962.t1	0.850177	0.91746	1350
g11965.t1	0.461439	0.497105	974
g11967.t1	0.859813	0.918519	705
g11968.t1	0.832222	0.920988	1041
g11969.t1	0.779664	0.836308	366
g1197.t1	0.821953	0.880071	2767
g11970.t1	0.692384	0.758377	469
g11971.t1	0.791552	0.822193	814
g11972.t1	0.881206	0.959083	3234
g11973.t1	0.7255	0.797178	870
g11974.t1	0.610911	0.6427	588
g11974.t2	0.600799	0.641149	592
g11975.t1	0.818707	0.888183	1281
g11976.t1	0.84513	0.927337	1809
g11977.t1	0.823583	0.880423	1380
g11978.t1	0.839823	0.897354	1017
g11979.t1	0.746371	0.793729	1410
g1198.t1	0.761192	0.838069	960
g11980.t1	0.655519	0.691093	618
g11980.t2	0.667447	0.711276	606
g11981.t1	0.736909	0.838978	1320
g11982.t1	0.782602	0.843034	2098
g11983.t1	0.751216	0.834921	831
g11984.t1	0.873074	0.932609	2286
g11985.t1	0.289215	0.0723387	4118
g11986.t1	0.562519	0.60446	306
g11987.t1	0.910626	1	621
g11988.t1	0.668149	0.753086	1859
g11989.t1	0.890783	1	1083
g1199.t1	0.598601	0.648288	306
g11990.t1	0.736447	0.794709	681
g11991.t1	0.726148	0.805644	637
g11992.t1	0.841704	1	339
g11993.t1	0.841391	0.87445	3960
g11994.t1	0.678797	0.745857	633
g11995.t1	0.837044	0.922802	990
g11995.t2	0.837691	0.922853	993
g11996.t1	0.72628	0.769374	1934
g11997.t1	0.525522	0.57848	1104
g11998.t1	0.840356	0.920282	1722
g11999.t1	0.712487	0.776367	573
g12.t1	0.796333	0.875187	595
g120.t1	0.744134	0.787224	1443
g1200.t1	0.876481	0.928748	404
g12000.t1	0.739867	0.821654	480
g12001.t1	0.690426	0.753261	591
g12002.t1	0.722406	0.759834	1191
g12003.t1	0.85875	0.915987	1650
g12005.t1	0.82793	0.90839	204
g12006.t1	0.798836	0.855533	1338
g12007.t1	0.899642	0.960523	2070
g12008.t1	0.839719	0.902939	2436
g12009.t1	0.846887	0.890374	981
g12009.t2	0.847478	0.89069	984
g1201.t1	0.672304	0.725567	775
g12010.t1	0.680752	0.75964	774
g12013.t1	0.681067	0.742857	582
g12014.t1	0.804663	0.873558	1170
g12015.t1	0.818814	0.891272	1272
g12016.t1	0.77955	0.847415	736
g12017.t1	0.818233	0.893122	1182
g12018.t1	0.801494	0.861728	1100
g12019.t1	0.842982	0.914625	762
g1202.t1	0.81005	0.895944	663
g12020.t1	0.840813	0.886857	1101
g12021.t1	0.847887	0.920282	1830
g12022.t1	0.860831	0.94515	630
[truncated: 42,252 more rows]

## Sheet: Figure 3a
Figure 3a. GEA results from BayPass conducted using SVs.
id	MRK	BF	COV	type	ploidy	chr	start	end	bp
Sniffles2.DEL.5CM0	1	-6.43914	6	DEL	4	1	37387	37502	37444.5
Sniffles2.INS.16M0	2	-5.99173	2	INS	4	1	53903	53903	53903
Sniffles2.INS.16M0	613	-6.11545	10	INS	0	1	53903	53903	53903
Sniffles2.INS.1CM0	3	-3.82231	2	INS	4	1	55255	55255	55255
Sniffles2.INS.1CM0	676	-2.02258	2	INS	0	1	55255	55255	55255
Sniffles2.INS.1AM0	4	1.87633	9	INS	4	1	55447	55447	55447
Sniffles2.INS.1AM0	738	-1.07914	2	INS	0	1	55447	55447	55447
Sniffles2.DEL.62M0	1	3.53578	10	DEL	2	1	60539	61049	60794
Sniffles2.DEL.62M0	5	-2.34924	2	DEL	4	1	60539	61049	60794
Sniffles2.DEL.62M0	875	-5.34807	2	DEL	0	1	60539	61049	60794
Sniffles2.DEL.64M0	2	-0.333274	11	DEL	2	1	61513	61860	61686.5
Sniffles2.DEL.64M0	6	-6.43023	10	DEL	4	1	61513	61860	61686.5
Sniffles2.DEL.64M0	935	-4.84907	10	DEL	0	1	61513	61860	61686.5
Sniffles2.INS.32M0	3	1.96439	3	INS	2	1	67753	67753	67753
Sniffles2.INS.32M0	7	-7.17812	9	INS	4	1	67753	67753	67753
Sniffles2.INS.32M0	1142	-6.6441	3	INS	0	1	67753	67753	67753
Sniffles2.DEL.65M0	4	0.326661	7	DEL	2	1	72727	72793	72760
Sniffles2.DEL.65M0	8	1.45408	9	DEL	4	1	72727	72793	72760
Sniffles2.DEL.65M0	1211	-0.608514	11	DEL	0	1	72727	72793	72760
Sniffles2.INS.3FM0	5	-1.11816	11	INS	2	1	79339	79339	79339
Sniffles2.INS.3FM0	9	-8.30225	2	INS	4	1	79339	79339	79339
Sniffles2.INS.3FM0	1496	-6.31163	10	INS	0	1	79339	79339	79339
Sniffles2.DEL.75M0	10	-8.12004	2	DEL	4	1	85576	89821	87698.5
Sniffles2.DEL.79M0	11	-4.47717	10	DEL	4	1	92060	92442	92251
Sniffles2.DEL.79M0	1682	-2.54797	3	DEL	0	1	92060	92442	92251
Sniffles2.DEL.7EM0	6	-1.20226	6	DEL	2	1	96763	97137	96950
Sniffles2.DEL.7EM0	12	-2.46715	5	DEL	4	1	96763	97137	96950
Sniffles2.DEL.7EM0	1821	-4.00553	5	DEL	0	1	96763	97137	96950
Sniffles2.DEL.116M0	13	-2.74917	11	DEL	4	1	99236	99468	99352
Sniffles2.DEL.116M0	1883	-0.831207	6	DEL	0	1	99236	99468	99352
Sniffles2.DEL.118M0	7	-2.18253	10	DEL	2	1	101865	103546	102706
Sniffles2.DEL.118M0	14	-5.49257	2	DEL	4	1	101865	103546	102706
Sniffles2.DEL.118M0	1995	-4.86357	1	DEL	0	1	101865	103546	102706
Sniffles2.DEL.11FM0	8	-0.084811	11	DEL	2	1	109249	112215	110732
Sniffles2.DEL.11FM0	15	-7.0986	9	DEL	4	1	109249	112215	110732
Sniffles2.DEL.11FM0	2298	-3.23749	3	DEL	0	1	109249	112215	110732
Sniffles2.DEL.124M0	9	2.46599	1	DEL	2	1	115121	115243	115182
Sniffles2.DEL.124M0	16	-4.5885	2	DEL	4	1	115121	115243	115182
Sniffles2.DEL.124M0	2420	-4.0665	2	DEL	0	1	115121	115243	115182
Sniffles2.DEL.127M0	10	1.69644	6	DEL	2	1	118677	118899	118788
Sniffles2.DEL.127M0	17	-0.0717887	5	DEL	4	1	118677	118899	118788
Sniffles2.DEL.127M0	2538	4.84808	5	DEL	0	1	118677	118899	118788
Sniffles2.DEL.128M0	11	-5.91765	8	DEL	2	1	119729	120427	120078
Sniffles2.DEL.128M0	18	1.91446	7	DEL	4	1	119729	120427	120078
Sniffles2.DEL.128M0	2599	-1.10313	9	DEL	0	1	119729	120427	120078
Sniffles2.INS.B0M0	19	2.63041	7	INS	4	1	122058	122058	122058
Sniffles2.DEL.129M0	20	-8.47538	2	DEL	4	1	122328	122582	122455
Sniffles2.DEL.129M0	2808	-2.85517	10	DEL	0	1	122328	122582	122455
Sniffles2.INS.BAM0	12	-2.74218	11	INS	2	1	125427	125427	125427
Sniffles2.INS.BAM0	21	11.6006	11	INS	4	1	125427	125427	125427
Sniffles2.INS.BAM0	3085	8.22011	2	INS	0	1	125427	125427	125427
Sniffles2.INS.BCM0	13	2.37742	9	INS	2	1	126243	126243	126243
Sniffles2.INS.BCM0	22	-5.29132	9	INS	4	1	126243	126243	126243
Sniffles2.INS.BCM0	3213	-8.92808	7	INS	0	1	126243	126243	126243
Sniffles2.DEL.12FM0	3146	-3.78817	7	DEL	0	1	125568	127977	126772
Sniffles2.DEL.134M0	14	5.14473	5	DEL	2	1	129546	129610	129578
Sniffles2.DEL.134M0	23	-5.61362	2	DEL	4	1	129546	129610	129578
Sniffles2.DEL.134M0	3275	-1.55943	7	DEL	0	1	129546	129610	129578
Sniffles2.INS.C4M0	15	-7.22897	11	INS	2	1	134296	134296	134296
Sniffles2.DEL.135M0	24	-4.26152	4	DEL	4	1	134348	134566	134457
Sniffles2.DEL.135M0	3394	-4.46127	7	DEL	0	1	134348	134566	134457
Sniffles2.DEL.139M0	25	-4.81638	2	DEL	4	1	139583	139716	139650
Sniffles2.INS.D3M0	26	-6.05802	3	INS	4	1	143181	143181	143181
Sniffles2.INS.D3M0	3696	-5.00302	7	INS	0	1	143181	143181	143181
Sniffles2.INS.E3M0	27	-5.88913	6	INS	4	1	167624	167624	167624
Sniffles2.DEL.146M0	28	-7.38228	2	DEL	4	1	170368	170663	170516
Sniffles2.DEL.146M0	4338	-6.78211	10	DEL	0	1	170368	170663	170516
Sniffles2.DEL.149M0	29	-7.47528	2	DEL	4	1	174064	175690	174877
Sniffles2.DEL.14BM0	16	-2.53865	6	DEL	2	1	174567	175690	175128
Sniffles2.DEL.14BM0	30	-0.632012	7	DEL	4	1	174567	175690	175128
Sniffles2.DEL.14BM0	4465	-0.211565	8	DEL	0	1	174567	175690	175128
Sniffles2.INS.F2M0	17	-2.80242	5	INS	2	1	175611	175611	175611
Sniffles2.INS.F2M0	31	-4.84734	2	INS	4	1	175611	175611	175611
Sniffles2.INS.F2M0	4511	-6.39871	2	INS	0	1	175611	175611	175611
Sniffles2.DEL.14CM0	32	-1.47739	1	DEL	4	1	184126	184181	184154
Sniffles2.INS.FBM0	18	5.51022	6	INS	2	1	184371	184371	184371
Sniffles2.INS.FBM0	33	-3.73483	2	INS	4	1	184371	184371	184371
Sniffles2.INS.FBM0	4678	-1.56076	1	INS	0	1	184371	184371	184371
Sniffles2.DEL.152M0	19	6.69875	10	DEL	2	1	190091	190146	190118
Sniffles2.DEL.152M0	4811	-6.20211	2	DEL	0	1	190091	190146	190118
Sniffles2.DEL.153M0	34	-5.21127	2	DEL	4	1	194841	194891	194866
Sniffles2.DEL.153M0	4934	-5.99202	7	DEL	0	1	194841	194891	194866
Sniffles2.DEL.1E1M0	35	-8.12989	9	DEL	4	1	204458	210414	207436
Sniffles2.DEL.1E1M0	4991	-3.71988	10	DEL	0	1	204458	210414	207436
Sniffles2.DEL.1E7M0	36	-6.28352	9	DEL	4	1	214804	216485	215644
Sniffles2.INS.170M0	37	-6.34723	2	INS	4	1	215701	215701	215701
Sniffles2.DEL.1ECM0	38	-6.44606	2	DEL	4	1	220294	224682	222488
Sniffles2.DEL.1ECM0	5446	-0.927776	10	DEL	0	1	220294	224682	222488
Sniffles2.INS.178M0	20	-5.47907	10	INS	2	1	224497	224497	224497
Sniffles2.INS.178M0	39	-9.63111	9	INS	4	1	224497	224497	224497
Sniffles2.INS.178M0	5503	-9.44801	10	INS	0	1	224497	224497	224497
Sniffles2.INS.179M0	21	-1.92808	8	INS	2	1	225448	225448	225448
Sniffles2.INS.179M0	5574	-6.72593	4	INS	0	1	225448	225448	225448
Sniffles2.INS.17AM0	5700	-8.01668	11	INS	0	1	226004	226004	226004
Sniffles2.DEL.1F0M0	24	-1.2911	9	DEL	2	1	226688	229030	227859
Sniffles2.DEL.1F0M0	42	-4.8202	11	DEL	4	1	226688	229030	227859
Sniffles2.DEL.1F0M0	5824	-3.45472	10	DEL	0	1	226688	229030	227859
Sniffles2.DEL.1F1M0	23	0.91302	9	DEL	2	1	226634	229970	228302
Sniffles2.DEL.1F1M0	41	-1.72699	9	DEL	4	1	226634	229970	228302
Sniffles2.DEL.1F1M0	5756	-7.25427	5	DEL	0	1	226634	229970	228302
Sniffles2.DEL.1EFM0	22	-4.13617	10	DEL	2	1	225721	234092	229906
Sniffles2.DEL.1EFM0	40	-6.20981	11	DEL	4	1	225721	234092	229906
Sniffles2.DEL.1EFM0	5637	-5.80954	11	DEL	0	1	225721	234092	229906
Sniffles2.INS.17CM0	43	-2.4908	9	INS	4	1	231661	231661	231661
Sniffles2.INS.17CM0	5887	-7.91626	8	INS	0	1	231661	231661	231661
Sniffles2.DEL.1F9M0	44	-0.447016	9	DEL	4	1	232825	233278	233052
Sniffles2.DEL.1F9M0	5956	-6.46241	8	DEL	0	1	232825	233278	233052
Sniffles2.INS.180M0	25	2.252	5	INS	2	1	234423	234423	234423
Sniffles2.INS.180M0	45	-0.172644	9	INS	4	1	234423	234423	234423
Sniffles2.INS.180M0	6007	0.603692	9	INS	0	1	234423	234423	234423
Sniffles2.DEL.1FBM0	46	-0.293009	10	DEL	4	1	234427	234478	234452
Sniffles2.DEL.1FBM0	6068	-4.21682	10	DEL	0	1	234427	234478	234452
Sniffles2.DEL.1FFM0	47	-3.12899	11	DEL	4	1	250789	251004	250896
Sniffles2.DEL.200M0	48	-1.82486	8	DEL	4	1	254375	256476	255426
Sniffles2.DEL.200M0	6445	0.00562871	8	DEL	0	1	254375	256476	255426
Sniffles2.DEL.204M0	26	-0.160709	9	DEL	2	1	260783	262777	261780
Sniffles2.DEL.204M0	49	-5.3225	7	DEL	4	1	260783	262777	261780
Sniffles2.DEL.204M0	6573	-5.14745	7	DEL	0	1	260783	262777	261780
Sniffles2.INS.1B1M0	27	0.406061	11	INS	2	1	262987	262987	262987
Sniffles2.INS.1B1M0	50	-5.88207	3	INS	4	1	262987	262987	262987
Sniffles2.INS.1B1M0	6638	-7.8519	3	INS	0	1	262987	262987	262987
Sniffles2.DEL.207M0	51	-5.04781	2	DEL	4	1	270128	275980	273054
Sniffles2.DEL.207M0	6881	-6.50765	3	DEL	0	1	270128	275980	273054
Sniffles2.INS.1CDM0	52	0.0603595	10	INS	4	1	288713	288713	288713
Sniffles2.DEL.21DM0	53	-9.8342	10	DEL	4	1	293782	294167	293974
Sniffles2.DEL.21DM0	7555	-9.85812	6	DEL	0	1	293782	294167	293974
Sniffles2.DEL.21EM0	28	3.14868	11	DEL	2	1	295282	295572	295427
Sniffles2.DEL.21EM0	54	-4.99175	2	DEL	4	1	295282	295572	295427
Sniffles2.DEL.21EM0	7689	-4.63996	2	DEL	0	1	295282	295572	295427
Sniffles2.DEL.21FM0	55	-6.11109	2	DEL	4	1	296131	296737	296434
Sniffles2.DEL.21FM0	7774	-0.704598	8	DEL	0	1	296131	296737	296434
Sniffles2.INS.23DM0	29	-0.861621	5	INS	2	1	303137	303137	303137
Sniffles2.INS.23DM0	56	-10.677	7	INS	4	1	303137	303137	303137
Sniffles2.INS.23DM0	7905	-8.69482	3	INS	0	1	303137	303137	303137
Sniffles2.DEL.2B0M0	57	-5.99626	9	DEL	4	1	303508	306751	305130
Sniffles2.DEL.2B0M0	7957	-3.76183	11	DEL	0	1	303508	306751	305130
Sniffles2.INS.244M0	58	-1.69712	5	INS	4	1	306829	306829	306829
Sniffles2.INS.244M0	8014	-2.06911	5	INS	0	1	306829	306829	306829
Sniffles2.DEL.2BAM0	59	-4.31989	2	DEL	4	1	320570	320626	320598
Sniffles2.DEL.2BAM0	8259	-3.93528	5	DEL	0	1	320570	320626	320598
Sniffles2.DEL.2BBM0	60	-4.69646	3	DEL	4	1	322117	322693	322405
Sniffles2.DEL.2BBM0	8311	-2.60336	5	DEL	0	1	322117	322693	322405
Sniffles2.INS.251M0	30	-1.41089	5	INS	2	1	322866	322866	322866
Sniffles2.INS.251M0	61	-4.24798	9	INS	4	1	322866	322866	322866
Sniffles2.INS.251M0	8368	-4.94598	6	INS	0	1	322866	322866	322866
Sniffles2.DEL.2BEM0	62	-7.51141	2	DEL	4	1	330784	331107	330946
Sniffles2.INS.260M0	31	3.68189	5	INS	2	1	332265	332265	332265
Sniffles2.INS.260M0	63	4.02816	9	INS	4	1	332265	332265	332265
Sniffles2.INS.260M0	8719	10.6584	11	INS	0	1	332265	332265	332265
Sniffles2.INS.268M0	32	5.0342	3	INS	2	1	333496	333496	333496
Sniffles2.INS.270M0	33	0.144793	11	INS	2	1	340510	340510	340510
Sniffles2.INS.270M0	64	-4.59258	2	INS	4	1	340510	340510	340510
Sniffles2.INS.270M0	8947	-7.37395	2	INS	0	1	340510	340510	340510
Sniffles2.DEL.2C2M0	34	-1.79032	10	DEL	2	1	340854	341030	340942
Sniffles2.DEL.2C2M0	65	-3.57097	2	DEL	4	1	340854	341030	340942
Sniffles2.DEL.2C2M0	9009	1.39082	10	DEL	0	1	340854	341030	340942
Sniffles2.DEL.2C5M0	35	-2.02251	10	DEL	2	1	344366	344603	344484
Sniffles2.DEL.2C5M0	66	-6.93995	2	DEL	4	1	344366	344603	344484
Sniffles2.DEL.2C5M0	9199	-7.62933	3	DEL	0	1	344366	344603	344484
Sniffles2.INS.282M0	67	-7.76321	2	INS	4	1	347029	347029	347029
Sniffles2.DEL.2C6M0	9273	-4.43315	1	DEL	0	1	346606	348740	347673
Sniffles2.DEL.2C9M0	68	-7.66313	2	DEL	4	1	348076	348250	348163
Sniffles2.DEL.2C9M0	9406	-6.37641	7	DEL	0	1	348076	348250	348163
Sniffles2.DEL.2CAM0	36	-2.44968	10	DEL	2	1	348912	349305	349108
Sniffles2.DEL.2CAM0	69	-4.68346	2	DEL	4	1	348912	349305	349108
Sniffles2.DEL.2CAM0	9470	-6.06643	2	DEL	0	1	348912	349305	349108
Sniffles2.INS.288M0	70	-0.428334	7	INS	4	1	351226	351226	351226
Sniffles2.DEL.2CBM0	71	-5.90694	2	DEL	4	1	351742	352210	351976
Sniffles2.DEL.2CBM0	9730	-4.44338	10	DEL	0	1	351742	352210	351976
Sniffles2.DEL.2CDM0	72	-3.98752	9	DEL	4	1	357070	360876	358973
Sniffles2.DEL.2CDM0	9856	-3.5424	8	DEL	0	1	357070	360876	358973
Sniffles2.DEL.2D3M0	73	-2.95762	2	DEL	4	1	382382	382700	382541
Sniffles2.DEL.2D3M0	10163	-2.01475	7	DEL	0	1	382382	382700	382541
Sniffles2.DEL.2D4M0	74	-6.59351	9	DEL	4	1	388575	389209	388892
Sniffles2.DEL.2D4M0	10225	0.435181	7	DEL	0	1	388575	389209	388892
Sniffles2.DEL.2D5M0	10278	2.01078	4	DEL	0	1	390793	390845	390819
Sniffles2.INS.2E7M0	75	-4.04273	2	INS	4	1	397589	397589	397589
Sniffles2.INS.2E7M0	10598	-1.40005	2	INS	0	1	397589	397589	397589
Sniffles2.INS.2EAM0	10662	-4.19461	3	INS	0	1	399991	399991	399991
Sniffles2.INS.2F2M0	37	0.147842	5	INS	2	1	401129	401129	401129
Sniffles2.INS.2F2M0	76	3.47852	7	INS	4	1	401129	401129	401129
Sniffles2.INS.2F2M0	10734	-1.5768	7	INS	0	1	401129	401129	401129
Sniffles2.DEL.37CM0	77	-7.88624	2	DEL	4	1	403712	404387	404050
Sniffles2.DEL.37CM0	10800	-8.07662	3	DEL	0	1	403712	404387	404050
Sniffles2.DEL.37DM0	78	5.07138	2	DEL	4	1	405729	406029	405879
Sniffles2.DEL.37DM0	10918	3.8246	11	DEL	0	1	405729	406029	405879
Sniffles2.DEL.37EM0	79	10.793	2	DEL	4	1	411174	411516	411345
Sniffles2.DEL.37EM0	10976	10.0152	2	DEL	0	1	411174	411516	411345
Sniffles2.INS.304M0	38	4.97706	5	INS	2	1	412910	412910	412910
Sniffles2.INS.304M0	80	-0.761516	2	INS	4	1	412910	412910	412910
Sniffles2.INS.304M0	11096	7.11177	10	INS	0	1	412910	412910	412910
Sniffles2.DEL.382M0	40	7.32075	11	DEL	2	1	413884	414925	414404
Sniffles2.DEL.382M0	81	-2.99802	2	DEL	4	1	413884	414925	414404
Sniffles2.DEL.382M0	11216	3.34338	3	DEL	0	1	413884	414925	414404
Sniffles2.DEL.381M0	39	-0.557164	4	DEL	2	1	413711	415896	414804
Sniffles2.DEL.381M0	11159	-7.72155	10	DEL	0	1	413711	415896	414804
Sniffles2.DEL.385M0	41	1.10616	10	DEL	2	1	420537	420594	420566
Sniffles2.DEL.385M0	82	-1.84877	4	DEL	4	1	420537	420594	420566
Sniffles2.DEL.385M0	11352	-1.53073	2	DEL	0	1	420537	420594	420566
Sniffles2.DEL.387M0	83	-7.12364	2	DEL	4	1	424618	425287	424952
Sniffles2.DEL.389M0	42	10.0952	9	DEL	2	1	429274	429325	429300
Sniffles2.DEL.389M0	11538	3.63554	7	DEL	0	1	429274	429325	429300
Sniffles2.INS.324M0	43	11.8466	9	INS	2	1	433244	433244	433244
Sniffles2.INS.324M0	84	3.40116	2	INS	4	1	433244	433244	433244
Sniffles2.INS.324M0	11673	3.44854	2	INS	0	1	433244	433244	433244
Sniffles2.INS.325M0	85	-2.23943	2	INS	4	1	435590	435590	435590
Sniffles2.INS.325M0	11803	-0.575238	2	INS	0	1	435590	435590	435590
Sniffles2.INS.32AM0	44	2.63591	9	INS	2	1	442890	442890	442890
Sniffles2.INS.32AM0	86	-4.49675	2	INS	4	1	442890	442890	442890
Sniffles2.INS.32AM0	11933	0.372878	9	INS	0	1	442890	442890	442890
Sniffles2.INS.33EM0	45	3.77573	4	INS	2	1	454433	454433	454433
Sniffles2.INS.33EM0	87	6.45421	4	INS	4	1	454433	454433	454433
Sniffles2.INS.33EM0	12183	-0.776459	4	INS	0	1	454433	454433	454433
Sniffles2.DEL.393M0	46	4.32538	9	DEL	2	1	455487	455554	455520
Sniffles2.DEL.393M0	88	-4.96309	7	DEL	4	1	455487	455554	455520
Sniffles2.DEL.393M0	12233	-4.56119	7	DEL	0	1	455487	455554	455520
Sniffles2.DEL.394M0	47	-1.78908	3	DEL	2	1	457939	462389	460164
Sniffles2.DEL.394M0	89	-5.87844	9	DEL	4	1	457939	462389	460164
Sniffles2.DEL.394M0	12359	-5.89173	3	DEL	0	1	457939	462389	460164
Sniffles2.DEL.396M0	48	-2.01386	4	DEL	2	1	458651	462098	460374
Sniffles2.DEL.396M0	90	-6.11012	7	DEL	4	1	458651	462098	460374
Sniffles2.DEL.396M0	12421	-4.26391	6	DEL	0	1	458651	462098	460374
Sniffles2.INS.352M0	49	2.78512	1	INS	2	1	465439	465439	465439
Sniffles2.INS.352M0	91	-4.34018	2	INS	4	1	465439	465439	465439
Sniffles2.INS.352M0	12487	-0.604078	10	INS	0	1	465439	465439	465439
Sniffles2.DEL.39EM0	92	-9.38755	4	DEL	4	1	465862	466999	466430
Sniffles2.DEL.39EM0	12621	-8.7629	4	DEL	0	1	465862	466999	466430
Sniffles2.INS.356M0	50	2.9485	1	INS	2	1	470367	470367	470367
Sniffles2.INS.356M0	93	-10.7093	2	INS	4	1	470367	470367	470367
Sniffles2.INS.356M0	12755	-9.98273	10	INS	0	1	470367	470367	470367
Sniffles2.DEL.3A8M0	51	3.58998	6	DEL	2	1	471020	471935	471478
Sniffles2.DEL.3A8M0	94	-2.22258	11	DEL	4	1	471020	471935	471478
Sniffles2.DEL.3A8M0	12821	4.18396	3	DEL	0	1	471020	471935	471478
Sniffles2.DEL.3AAM0	52	3.24966	6	DEL	2	1	471998	472519	472258
Sniffles2.DEL.3AAM0	95	-0.975167	11	DEL	4	1	471998	472519	472258
Sniffles2.DEL.3AAM0	12878	5.52682	3	DEL	0	1	471998	472519	472258
Sniffles2.INS.375M0	96	0.755098	2	INS	4	1	493911	493911	493911
Sniffles2.INS.375M0	13379	-0.453749	2	INS	0	1	493911	493911	493911
Sniffles2.DEL.436M0	97	-4.08175	2	DEL	4	1	497972	498625	498298
Sniffles2.DEL.441M0	53	-4.38861	3	DEL	2	1	519818	520759	520288
Sniffles2.DEL.441M0	98	-2.84338	2	DEL	4	1	519818	520759	520288
Sniffles2.DEL.441M0	13903	-4.76545	2	DEL	0	1	519818	520759	520288
Sniffles2.DEL.444M0	99	-7.90708	9	DEL	4	1	531845	535485	533665
Sniffles2.INS.3F2M0	100	-3.8283	2	INS	4	1	538660	538660	538660
Sniffles2.DEL.447M0	101	-4.96224	2	DEL	4	1	539014	541957	540486
Sniffles2.DEL.447M0	14278	-8.14484	2	DEL	0	1	539014	541957	540486
Sniffles2.DEL.446M0	54	0.783817	6	DEL	2	1	539017	543077	541047
Sniffles2.DEL.446M0	102	-2.31118	2	DEL	4	1	539017	543077	541047
Sniffles2.DEL.446M0	14344	-2.34226	2	DEL	0	1	539017	543077	541047
Sniffles2.INS.3F7M0	55	1.13957	6	INS	2	1	551271	551271	551271
Sniffles2.INS.3F7M0	103	-5.28306	2	INS	4	1	551271	551271	551271
Sniffles2.INS.3F7M0	14581	-3.30903	10	INS	0	1	551271	551271	551271
Sniffles2.DEL.450M0	56	1.61545	1	DEL	2	1	553272	553970	553621
Sniffles2.DEL.450M0	104	-3.62147	3	DEL	4	1	553272	553970	553621
Sniffles2.DEL.450M0	14635	-3.09329	2	DEL	0	1	553272	553970	553621
Sniffles2.DEL.453M0	57	0.911707	10	DEL	2	1	558960	559418	559189
Sniffles2.DEL.453M0	105	-4.68629	9	DEL	4	1	558960	559418	559189
Sniffles2.DEL.453M0	14822	-3.29582	9	DEL	0	1	558960	559418	559189
Sniffles2.INS.40DM0	58	2.70736	3	INS	2	1	565844	565844	565844
Sniffles2.DEL.456M0	106	-1.78493	3	DEL	4	1	570421	570545	570483
Sniffles2.DEL.456M0	15023	-3.38835	3	DEL	0	1	570421	570545	570483
Sniffles2.INS.41EM0	59	-1.11902	6	INS	2	1	583619	583619	583619
Sniffles2.INS.41EM0	107	-7.95877	11	INS	4	1	583619	583619	583619
Sniffles2.INS.41EM0	15318	-4.92266	8	INS	0	1	583619	583619	583619
Sniffles2.DEL.459M0	108	-5.8771	9	DEL	4	1	589627	590711	590169
Sniffles2.DEL.4CAM0	109	-3.84115	10	DEL	4	1	599079	599698	599388
Sniffles2.INS.473M0	60	-1.05311	2	INS	2	1	601099	601099	601099
Sniffles2.INS.473M0	110	-6.33492	6	INS	4	1	601099	601099	601099
Sniffles2.INS.473M0	15564	-3.61638	6	INS	0	1	601099	601099	601099
Sniffles2.DEL.4CBM0	111	-4.86243	2	DEL	4	1	601504	602109	601806
Sniffles2.DEL.4CDM0	61	-0.362849	2	DEL	2	1	602391	604339	603365
Sniffles2.DEL.4CDM0	112	-5.64958	2	DEL	4	1	602391	604339	603365
Sniffles2.DEL.4CDM0	15694	-4.18419	10	DEL	0	1	602391	604339	603365
Sniffles2.DEL.4D0M0	62	1.63795	1	DEL	2	1	607763	608054	607908
Sniffles2.DEL.4D0M0	113	-3.40072	11	DEL	4	1	607763	608054	607908
Sniffles2.DEL.4D0M0	15799	-2.03135	8	DEL	0	1	607763	608054	607908
Sniffles2.DEL.4D1M0	114	-6.61717	2	DEL	4	1	608984	612302	610643
Sniffles2.DEL.4D3M0	63	1.21972	11	DEL	2	1	612542	612714	612628
Sniffles2.DEL.4D3M0	115	-4.13498	6	DEL	4	1	612542	612714	612628
Sniffles2.DEL.4D3M0	15905	-1.59384	3	DEL	0	1	612542	612714	612628
Sniffles2.INS.47EM0	116	-2.29339	3	INS	4	1	613384	613384	613384
Sniffles2.INS.47EM0	16020	5.64101	3	INS	0	1	613384	613384	613384
Sniffles2.DEL.4D5M0	117	2.43863	2	DEL	4	1	623422	623558	623490
Sniffles2.DEL.4D5M0	16140	0.00476318	2	DEL	0	1	623422	623558	623490
Sniffles2.INS.488M0	64	-0.585739	8	INS	2	1	626225	626225	626225
Sniffles2.INS.488M0	118	-1.17295	2	INS	4	1	626225	626225	626225
Sniffles2.INS.488M0	16203	-0.571036	2	INS	0	1	626225	626225	626225
Sniffles2.INS.489M0	119	3.14651	10	INS	4	1	629999	629999	629999
Sniffles2.INS.489M0	16325	2.10648	10	INS	0	1	629999	629999	629999
Sniffles2.DEL.4D7M0	120	-2.13066	7	DEL	4	1	632072	632311	632192
Sniffles2.DEL.4D9M0	121	-4.64835	2	DEL	4	1	641343	642595	641969
Sniffles2.DEL.4D9M0	16441	-5.55525	4	DEL	0	1	641343	642595	641969
Sniffles2.INS.498M0	65	4.86839	11	INS	2	1	644643	644643	644643
Sniffles2.INS.498M0	122	-3.43021	1	INS	4	1	644643	644643	644643
Sniffles2.INS.498M0	16510	-4.49003	5	INS	0	1	644643	644643	644643
Sniffles2.DEL.4DBM0	123	-8.16419	2	DEL	4	1	647824	648537	648180
Sniffles2.DEL.4DBM0	16569	-7.45814	8	DEL	0	1	647824	648537	648180
Sniffles2.DEL.4DCM0	66	7.91443	3	DEL	2	1	648758	650856	649807
Sniffles2.DEL.4DCM0	16753	-3.0918	3	DEL	0	1	648758	650856	649807
Sniffles2.DEL.4DFM0	67	3.86961	11	DEL	2	1	651037	652054	651546
Sniffles2.DEL.4DFM0	16809	9.77614	5	DEL	0	1	651037	652054	651546
Sniffles2.INS.4A3M0	124	8.78493	7	INS	4	1	657569	657569	657569
Sniffles2.INS.4A3M0	17041	6.862	7	INS	0	1	657569	657569	657569
Sniffles2.DEL.4E6M0	125	-8.36906	11	DEL	4	1	669794	669847	669820
Sniffles2.DEL.4E7M0	126	-7.12026	2	DEL	4	1	672444	674388	673416
Sniffles2.DEL.4E7M0	17340	-4.6311	1	DEL	0	1	672444	674388	673416
Sniffles2.INS.4B8M0	68	2.2581	5	INS	2	1	674438	674438	674438
Sniffles2.INS.4B8M0	127	-2.16969	2	INS	4	1	674438	674438	674438
Sniffles2.INS.4B8M0	17392	-3.09845	2	INS	0	1	674438	674438	674438
Sniffles2.INS.4B5M0	69	1.25981	1	INS	2	1	675449	675449	675449
Sniffles2.INS.4B5M0	128	-4.83421	2	INS	4	1	675449	675449	675449
Sniffles2.INS.4B5M0	17447	-1.16827	2	INS	0	1	675449	675449	675449
Sniffles2.DEL.4ECM0	70	-3.94852	2	DEL	2	1	683644	684344	683994
Sniffles2.DEL.4ECM0	129	-6.50285	2	DEL	4	1	683644	684344	683994
Sniffles2.DEL.4ECM0	17563	-3.4852	1	DEL	0	1	683644	684344	683994
Sniffles2.INS.4C2M0	131	-3.99913	6	INS	4	1	686287	686287	686287
Sniffles2.DEL.4EEM0	130	-8.90559	2	DEL	4	1	686037	689969	688003
Sniffles2.INS.4C7M0	132	-3.02239	3	INS	4	1	691612	691612	691612
Sniffles2.INS.4C7M0	17825	-4.83671	3	INS	0	1	691612	691612	691612
Sniffles2.INS.4C6M0	71	-5.01499	2	INS	2	1	692918	692918	692918
Sniffles2.INS.4C6M0	133	-8.61667	10	INS	4	1	692918	692918	692918
Sniffles2.INS.4C6M0	17873	-8.69589	10	INS	0	1	692918	692918	692918
Sniffles2.DEL.4F6M0	134	0.55664	11	DEL	4	1	693107	693158	693132
Sniffles2.DEL.4F6M0	17928	-2.73537	9	DEL	0	1	693107	693158	693132
Sniffles2.INS.501M0	18183	-1.9224	2	INS	0	1	702333	702333	702333
Sniffles2.DEL.574M0	72	5.57688	6	DEL	2	1	702031	703910	702970
Sniffles2.DEL.574M0	135	0.394073	2	DEL	4	1	702031	703910	702970
Sniffles2.DEL.574M0	18113	2.1787	2	DEL	0	1	702031	703910	702970
Sniffles2.INS.505M0	73	1.55089	11	INS	2	1	707792	707792	707792
Sniffles2.INS.505M0	136	3.81203	3	INS	4	1	707792	707792	707792
Sniffles2.INS.505M0	18252	0.313664	5	INS	0	1	707792	707792	707792
Sniffles2.DEL.578M0	74	1.14145	4	DEL	2	1	715014	715547	715280
Sniffles2.DEL.578M0	137	-0.244268	4	DEL	4	1	715014	715547	715280
Sniffles2.DEL.578M0	18372	4.90054	4	DEL	0	1	715014	715547	715280
Sniffles2.DEL.57BM0	75	8.53028	9	DEL	2	1	724079	724176	724128
Sniffles2.DEL.57BM0	138	-0.86281	2	DEL	4	1	724079	724176	724128
Sniffles2.DEL.57BM0	18575	-1.65676	4	DEL	0	1	724079	724176	724128
Sniffles2.INS.517M0	139	-3.14015	7	INS	4	1	726343	726343	726343
Sniffles2.INS.517M0	18642	-1.84774	7	INS	0	1	726343	726343	726343
Sniffles2.DEL.580M0	76	-2.89093	10	DEL	2	1	735654	737453	736554
Sniffles2.DEL.580M0	140	-5.87901	1	DEL	4	1	735654	737453	736554
Sniffles2.DEL.580M0	18812	-2.07952	1	DEL	0	1	735654	737453	736554
Sniffles2.DEL.583M0	77	-1.20096	4	DEL	2	1	737517	739126	738322
Sniffles2.DEL.583M0	141	-6.18194	9	DEL	4	1	737517	739126	738322
Sniffles2.DEL.583M0	18879	-4.58151	10	DEL	0	1	737517	739126	738322
Sniffles2.INS.539M0	78	-0.705394	9	INS	2	1	754206	754206	754206
Sniffles2.INS.539M0	142	-6.22983	2	INS	4	1	754206	754206	754206
Sniffles2.INS.539M0	19373	-4.90181	2	INS	0	1	754206	754206	754206
Sniffles2.DEL.58FM0	143	-0.932856	9	DEL	4	1	765102	765298	765200
Sniffles2.DEL.58FM0	19603	0.800601	2	DEL	0	1	765102	765298	765200
Sniffles2.INS.54BM0	144	-6.93693	2	INS	4	1	766865	766865	766865
Sniffles2.INS.54BM0	19657	-6.17123	4	INS	0	1	766865	766865	766865
Sniffles2.DEL.591M0	79	-4.46836	10	DEL	2	1	767114	767182	767148
Sniffles2.DEL.591M0	145	-3.02927	10	DEL	4	1	767114	767182	767148
Sniffles2.DEL.591M0	19780	-5.37059	4	DEL	0	1	767114	767182	767148
Sniffles2.DEL.595M0	80	-0.168237	3	DEL	2	1	772021	772292	772156
Sniffles2.DEL.595M0	146	-1.30559	2	DEL	4	1	772021	772292	772156
Sniffles2.DEL.595M0	19850	-1.92717	2	DEL	0	1	772021	772292	772156
Sniffles2.DEL.597M0	147	-3.57828	2	DEL	4	1	778542	778670	778606
Sniffles2.INS.55CM0	148	-4.65479	3	INS	4	1	780493	780493	780493
Sniffles2.INS.55CM0	20012	-3.88911	3	INS	0	1	780493	780493	780493
Sniffles2.DEL.598M0	81	-1.41502	6	DEL	2	1	784131	784640	784386
Sniffles2.DEL.598M0	149	-6.23384	2	DEL	4	1	784131	784640	784386
Sniffles2.DEL.598M0	20189	-5.84453	6	DEL	0	1	784131	784640	784386
Sniffles2.DEL.59AM0	150	-4.21936	7	DEL	4	1	786194	786761	786478
Sniffles2.DEL.59AM0	20253	-4.65101	1	DEL	0	1	786194	786761	786478
Sniffles2.INS.56CM0	82	1.49359	9	INS	2	1	796232	796232	796232
Sniffles2.INS.56CM0	151	-1.79545	9	INS	4	1	796232	796232	796232
Sniffles2.INS.56CM0	20410	-4.7597	9	INS	0	1	796232	796232	796232
Sniffles2.INS.5B6M0	83	9.92966	5	INS	2	1	800951	800951	800951
Sniffles2.INS.5B6M0	152	-2.19656	3	INS	4	1	800951	800951	800951
Sniffles2.INS.5B6M0	20506	-0.088583	5	INS	0	1	800951	800951	800951
Sniffles2.INS.5BBM0	153	-5.81175	9	INS	4	1	805704	805704	805704
Sniffles2.INS.5BBM0	20690	-5.4854	9	INS	0	1	805704	805704	805704
Sniffles2.DEL.639M0	84	-1.97974	10	DEL	2	1	811420	815214	813317
Sniffles2.DEL.639M0	154	-5.71133	2	DEL	4	1	811420	815214	813317
Sniffles2.DEL.639M0	20786	-6.0827	10	DEL	0	1	811420	815214	813317
Sniffles2.INS.5CAM0	85	-1.63467	1	INS	2	1	816272	816272	816272
Sniffles2.INS.5CAM0	155	-2.21266	6	INS	4	1	816272	816272	816272
Sniffles2.INS.5CAM0	20835	-1.07027	7	INS	0	1	816272	816272	816272
Sniffles2.INS.5CBM0	156	-6.07794	9	INS	4	1	818999	818999	818999
Sniffles2.DEL.640M0	86	3.36503	4	DEL	2	1	827555	828672	828114
Sniffles2.DEL.640M0	21166	-4.2549	9	DEL	0	1	827555	828672	828114
Sniffles2.DEL.642M0	87	-3.27488	10	DEL	2	1	828806	831101	829954
Sniffles2.DEL.642M0	21259	2.01278	9	DEL	0	1	828806	831101	829954
Sniffles2.INS.5E4M0	88	-4.70547	6	INS	2	1	840006	840006	840006
Sniffles2.INS.5E4M0	157	-6.50098	2	INS	4	1	840006	840006	840006
Sniffles2.INS.5E4M0	21306	-4.76684	2	INS	0	1	840006	840006	840006
Sniffles2.DEL.648M0	89	0.855543	11	DEL	2	1	840959	841197	841078
Sniffles2.DEL.648M0	158	0.348248	5	DEL	4	1	840959	841197	841078
Sniffles2.DEL.648M0	21368	-3.83452	11	DEL	0	1	840959	841197	841078
Sniffles2.INS.5F5M0	159	-2.43644	2	INS	4	1	853945	853945	853945
Sniffles2.INS.5F5M0	21515	-3.36522	2	INS	0	1	853945	853945	853945
Sniffles2.DEL.650M0	90	1.1296	7	DEL	2	1	855500	859575	857538
Sniffles2.DEL.650M0	160	-1.04664	2	DEL	4	1	855500	859575	857538
Sniffles2.DEL.650M0	21569	1.01866	1	DEL	0	1	855500	859575	857538
Sniffles2.DEL.653M0	161	-0.615022	11	DEL	4	1	860182	860243	860212
Sniffles2.DEL.653M0	21622	2.83863	3	DEL	0	1	860182	860243	860212
Sniffles2.INS.609M0	162	2.7248	2	INS	4	1	866142	866142	866142
Sniffles2.INS.609M0	21990	1.14965	2	INS	0	1	866142	866142	866142
Sniffles2.DEL.656M0	91	-0.966822	6	DEL	2	1	875210	875942	875576
Sniffles2.DEL.656M0	163	1.03114	2	DEL	4	1	875210	875942	875576
Sniffles2.DEL.656M0	22043	-2.1032	4	DEL	0	1	875210	875942	875576
Sniffles2.DEL.659M0	164	-5.85316	6	DEL	4	1	884937	884992	884964
Sniffles2.INS.622M0	92	-1.53888	6	INS	2	1	886785	886785	886785
Sniffles2.INS.622M0	165	-7.6938	2	INS	4	1	886785	886785	886785
Sniffles2.INS.622M0	22418	-5.51517	6	INS	0	1	886785	886785	886785
Sniffles2.INS.626M0	166	-5.98768	2	INS	4	1	887677	887677	887677
Sniffles2.INS.626M0	22473	-1.60614	2	INS	0	1	887677	887677	887677
Sniffles2.DEL.65BM0	167	2.75672	2	DEL	4	1	891298	891622	891460
Sniffles2.DEL.65BM0	22571	-0.366348	2	DEL	0	1	891298	891622	891460
Sniffles2.DEL.65EM0	93	3.91318	9	DEL	2	1	896144	896479	896312
Sniffles2.DEL.65EM0	168	-4.81086	2	DEL	4	1	896144	896479	896312
Sniffles2.DEL.65EM0	22687	-4.07851	10	DEL	0	1	896144	896479	896312
Sniffles2.INS.631M0	169	-5.51578	7	INS	4	1	896429	896429	896429
Sniffles2.INS.631M0	22732	-7.39614	6	INS	0	1	896429	896429	896429
Sniffles2.INS.67BM0	94	3.428	4	INS	2	1	898275	898275	898275
Sniffles2.INS.67BM0	170	-3.1319	11	INS	4	1	898275	898275	898275
Sniffles2.INS.67BM0	22852	-1.20698	5	INS	0	1	898275	898275	898275
Sniffles2.INS.67FM0	95	-1.39889	3	INS	2	1	899848	899848	899848
Sniffles2.INS.67FM0	171	-5.23188	2	INS	4	1	899848	899848	899848
Sniffles2.INS.67FM0	22953	-5.6164	3	INS	0	1	899848	899848	899848
Sniffles2.DEL.6DBM0	172	5.15914	5	DEL	4	1	901403	901561	901482
Sniffles2.DEL.6DBM0	23007	2.38974	5	DEL	0	1	901403	901561	901482
Sniffles2.DEL.6DCM0	96	-0.299187	11	DEL	2	1	903047	904437	903742
Sniffles2.DEL.6DCM0	23058	-2.18292	2	DEL	0	1	903047	904437	903742
Sniffles2.DEL.6DEM0	173	2.24786	2	DEL	4	1	904636	904863	904750
Sniffles2.DEL.6DEM0	20256	-3.20479	4	DEL	0	1	904636	904863	904750
Sniffles2.DEL.6E0M0	174	-3.55	4	DEL	4	1	907314	907426	907370
Sniffles2.INS.692M0	175	-1.13127	6	INS	4	1	922326	922326	922326
Sniffles2.INS.692M0	20507	-4.15351	4	INS	0	1	922326	922326	922326
Sniffles2.INS.697M0	97	-1.97805	2	INS	2	1	929172	929172	929172
Sniffles2.INS.697M0	176	-6.86972	2	INS	4	1	929172	929172	929172
Sniffles2.INS.697M0	20598	-7.35235	11	INS	0	1	929172	929172	929172
Sniffles2.DEL.6E7M0	177	-2.93862	4	DEL	4	1	932747	933082	932914
Sniffles2.DEL.6E7M0	20646	-0.861316	4	DEL	0	1	932747	933082	932914
Sniffles2.DEL.6EAM0	178	-4.63201	6	DEL	4	1	944993	945954	945474
Sniffles2.DEL.6EAM0	20789	-5.65283	1	DEL	0	1	944993	945954	945474
Sniffles2.DEL.6ECM0	179	-7.67364	9	DEL	4	1	953427	954751	954089
Sniffles2.INS.6C6M0	181	-7.75883	6	INS	4	1	969676	969676	969676
Sniffles2.INS.6C5M0	182	-5.36218	9	INS	4	1	969689	969689	969689
Sniffles2.DEL.6F0M0	98	-4.8096	9	DEL	2	1	968923	970599	969761
Sniffles2.DEL.6F0M0	180	-6.67543	2	DEL	4	1	968923	970599	969761
Sniffles2.DEL.6F0M0	21003	-5.60117	1	DEL	0	1	968923	970599	969761
Sniffles2.INS.6CBM0	99	-0.407937	9	INS	2	1	973516	973516	973516
Sniffles2.INS.6CBM0	183	-9.81101	4	INS	4	1	973516	973516	973516
Sniffles2.INS.6CBM0	21308	-5.12779	7	INS	0	1	973516	973516	973516
Sniffles2.INS.6D7M0	100	-1.23068	4	INS	2	1	995189	995189	995189
Sniffles2.INS.6D7M0	184	0.57332	4	INS	4	1	995189	995189	995189
Sniffles2.INS.6D7M0	21370	-1.36049	1	INS	0	1	995189	995189	995189
Sniffles2.INS.703M0	101	-0.226928	7	INS	2	1	997327	997327	997327
Sniffles2.INS.703M0	185	0.100244	2	INS	4	1	997327	997327	997327
Sniffles2.INS.703M0	21423	-2.30381	2	INS	0	1	997327	997327	997327
Sniffles2.INS.70CM0	102	1.07964	6	INS	2	1	1004626	1004626	1004626
Sniffles2.INS.70CM0	186	1.15387	3	INS	4	1	1004626	1004626	1004626
Sniffles2.INS.70CM0	21624	-1.00916	2	INS	0	1	1004626	1004626	1004626
Sniffles2.INS.716M0	103	6.19164	9	INS	2	1	1009467	1009467	1009467
Sniffles2.INS.716M0	21774	-8.18655	10	INS	0	1	1009467	1009467	1009467
Sniffles2.DEL.765M0	104	-2.31082	1	DEL	2	1	1010699	1011901	1011300
Sniffles2.DEL.765M0	187	-4.37503	10	DEL	4	1	1010699	1011901	1011300
Sniffles2.DEL.765M0	21834	-2.28107	3	DEL	0	1	1010699	1011901	1011300
Sniffles2.DEL.767M0	105	-1.63079	10	DEL	2	1	1012480	1013400	1012940
Sniffles2.DEL.767M0	188	-4.60522	2	DEL	4	1	1012480	1013400	1012940
Sniffles2.DEL.767M0	21886	-2.86323	2	DEL	0	1	1012480	1013400	1012940
Sniffles2.DEL.76FM0	189	-8.72146	10	DEL	4	1	1015894	1017060	1016477
Sniffles2.DEL.76FM0	21991	-7.11181	9	DEL	0	1	1015894	1017060	1016477
Sniffles2.DEL.772M0	190	-5.63962	2	DEL	4	1	1017327	1017982	1.01765e+06
Sniffles2.DEL.772M0	22044	-3.34506	8	DEL	0	1	1017327	1017982	1.01765e+06
Sniffles2.DEL.774M0	191	-7.20405	8	DEL	4	1	1018133	1021281	1019707
Sniffles2.DEL.774M0	22096	-5.59738	10	DEL	0	1	1018133	1021281	1019707
Sniffles2.INS.725M0	106	-2.83799	10	INS	2	1	1024175	1024175	1024175
Sniffles2.INS.725M0	192	-4.87647	2	INS	4	1	1024175	1024175	1024175
Sniffles2.INS.725M0	22150	-4.35665	2	INS	0	1	1024175	1024175	1024175
Sniffles2.INS.724M0	107	1.32104	9	INS	2	1	1024182	1024182	1024182
Sniffles2.INS.724M0	22201	-1.33634	7	INS	0	1	1024182	1024182	1024182
Sniffles2.DEL.779M0	108	-3.14224	6	DEL	2	1	1030518	1033681	1.0321e+06
Sniffles2.DEL.779M0	193	-8.48323	2	DEL	4	1	1030518	1033681	1.0321e+06
Sniffles2.DEL.779M0	22308	-8.2644	6	DEL	0	1	1030518	1033681	1.0321e+06
Sniffles2.DEL.783M0	109	-0.888472	2	DEL	2	1	1036038	1036168	1036103
Sniffles2.DEL.783M0	194	-5.38947	2	DEL	4	1	1036038	1036168	1036103
Sniffles2.DEL.783M0	22369	-5.86108	7	DEL	0	1	1036038	1036168	1036103
Sniffles2.DEL.788M0	195	6.70005	2	DEL	4	1	1043798	1044074	1043936
Sniffles2.INS.744M0	110	1.13707	7	INS	2	1	1060510	1060510	1060510
Sniffles2.INS.744M0	196	0.716074	3	INS	4	1	1060510	1060510	1060510
Sniffles2.INS.744M0	22853	1.96564	7	INS	0	1	1060510	1060510	1060510
Sniffles2.INS.748M0	111	-0.637386	9	INS	2	1	1063487	1063487	1063487
Sniffles2.INS.748M0	197	-2.2251	10	INS	4	1	1063487	1063487	1063487
Sniffles2.INS.748M0	22902	0.380514	7	INS	0	1	1063487	1063487	1063487
Sniffles2.DEL.79DM0	198	-2.34157	11	DEL	4	1	1067495	1067629	1067562
Sniffles2.DEL.79DM0	23182	-3.13198	9	DEL	0	1	1067495	1067629	1067562
Sniffles2.DEL.80BM0	112	-0.752848	1	DEL	2	1	1106019	1106135	1106077
Sniffles2.DEL.80BM0	199	-5.30117	2	DEL	4	1	1106019	1106135	1106077
Sniffles2.DEL.80BM0	23653	-5.69011	3	DEL	0	1	1106019	1106135	1106077
Sniffles2.INS.7B9M0	113	2.25465	6	INS	2	1	1106387	1106387	1106387
Sniffles2.INS.7B9M0	200	-3.2055	3	INS	4	1	1106387	1106387	1106387
Sniffles2.INS.7B9M0	23702	2.33936	6	INS	0	1	1106387	1106387	1106387
Sniffles2.INS.7C4M0	114	-2.60706	2	INS	2	1	1119254	1119254	1119254
Sniffles2.INS.7C4M0	201	-3.49259	10	INS	4	1	1119254	1119254	1119254
Sniffles2.INS.7C4M0	23994	-3.62019	2	INS	0	1	1119254	1119254	1119254
Sniffles2.INS.7C5M0	115	-5.08333	5	INS	2	1	1121915	1121915	1121915
Sniffles2.INS.7C5M0	202	-6.66737	4	INS	4	1	1121915	1121915	1121915
Sniffles2.INS.7C5M0	24062	-7.76802	9	INS	0	1	1121915	1121915	1121915
Sniffles2.INS.7CAM0	116	2.13212	5	INS	2	1	1132674	1132674	1132674
Sniffles2.INS.7CAM0	24238	-7.40568	2	INS	0	1	1132674	1132674	1132674
Sniffles2.DEL.80DM0	117	-1.9254	8	DEL	2	1	1134928	1135037	1.13498e+06
Sniffles2.DEL.80DM0	24294	-2.40559	2	DEL	0	1	1134928	1135037	1.13498e+06
Sniffles2.INS.7CCM0	118	8.48892	4	INS	2	1	1135565	1135565	1135565
Sniffles2.DEL.80EM0	24463	-4.45323	3	DEL	0	1	1135894	1140365	1.13813e+06
Sniffles2.INS.7D5M0	119	-0.0243884	4	INS	2	1	1145127	1145127	1145127
Sniffles2.INS.7D8M0	120	2.80503	4	INS	2	1	1162077	1162077	1162077
Sniffles2.INS.7D8M0	203	12.7589	7	INS	4	1	1162077	1162077	1162077
Sniffles2.INS.7D8M0	24693	0.815095	7	INS	0	1	1162077	1162077	1162077
Sniffles2.DEL.824M0	121	-3.21173	8	DEL	2	1	1171819	1172236	1.17203e+06
Sniffles2.DEL.824M0	204	-0.543994	7	DEL	4	1	1171819	1172236	1.17203e+06
Sniffles2.DEL.824M0	24753	1.18239	3	DEL	0	1	1171819	1172236	1.17203e+06
Sniffles2.INS.7DEM0	205	-1.43282	3	INS	4	1	1172776	1172776	1172776
Sniffles2.INS.7E4M0	122	-1.58461	8	INS	2	1	1174957	1174957	1174957
Sniffles2.INS.7E4M0	206	-0.934727	2	INS	4	1	1174957	1174957	1174957
Sniffles2.INS.7E4M0	24871	-0.151331	1	INS	0	1	1174957	1174957	1174957
Sniffles2.INS.7EAM0	123	-1.04971	2	INS	2	1	1176272	1176272	1176272
Sniffles2.INS.7EAM0	24934	-6.42251	2	INS	0	1	1176272	1176272	1176272
Sniffles2.INS.7F4M0	207	-4.7943	5	INS	4	1	1180986	1180986	1180986
Sniffles2.INS.7F4M0	25104	-4.78242	3	INS	0	1	1180986	1180986	1180986
Sniffles2.DEL.82CM0	208	-5.30835	2	DEL	4	1	1184098	1184150	1184124
Sniffles2.DEL.82CM0	25283	-3.14297	2	DEL	0	1	1184098	1184150	1184124
Sniffles2.DEL.82FM0	209	-7.99327	9	DEL	4	1	1190309	1201985	1196147
Sniffles2.DEL.82FM0	25508	-6.88041	10	DEL	0	1	1190309	1201985	1196147
Sniffles2.INS.848M0	124	0.178397	1	INS	2	1	1202163	1202163	1202163
Sniffles2.INS.848M0	210	-2.53531	6	INS	4	1	1202163	1202163	1202163
Sniffles2.INS.848M0	25568	0.540819	6	INS	0	1	1202163	1202163	1202163
Sniffles2.INS.84FM0	211	-10.7116	7	INS	4	1	1208367	1208367	1208367
Sniffles2.INS.854M0	125	3.601	11	INS	2	1	1210225	1210225	1210225
Sniffles2.INS.854M0	212	0.650444	3	INS	4	1	1210225	1210225	1210225
Sniffles2.INS.854M0	25735	-3.1832	5	INS	0	1	1210225	1210225	1210225
Sniffles2.DEL.887M0	126	-1.44494	2	DEL	2	1	1230934	1231008	1230971
Sniffles2.DEL.887M0	213	-4.85593	2	DEL	4	1	1230934	1231008	1230971
Sniffles2.DEL.887M0	25791	-4.66568	11	DEL	0	1	1230934	1231008	1230971
Sniffles2.INS.85EM0	127	-0.197076	10	INS	2	1	1241058	1241058	1241058
Sniffles2.INS.85EM0	214	2.03199	2	INS	4	1	1241058	1241058	1241058
Sniffles2.INS.85EM0	25913	6.01767	2	INS	0	1	1241058	1241058	1241058
Sniffles2.DEL.88AM0	129	6.32765	9	DEL	2	1	1259943	1262458	1.2612e+06
Sniffles2.DEL.88AM0	216	-8.62425	2	DEL	4	1	1259943	1262458	1.2612e+06
Sniffles2.DEL.88AM0	26083	-3.30297	9	DEL	0	1	1259943	1262458	1.2612e+06
Sniffles2.DEL.888M0	128	0.228058	4	DEL	2	1	1259545	1265839	1262692
Sniffles2.DEL.888M0	215	-5.77034	2	DEL	4	1	1259545	1265839	1262692
Sniffles2.DEL.888M0	26032	-7.08121	3	DEL	0	1	1259545	1265839	1262692
Sniffles2.INS.867M0	217	-9.9873	2	INS	4	1	1264155	1264155	1264155
Sniffles2.INS.867M0	26132	-9.02056	10	INS	0	1	1264155	1264155	1264155
Sniffles2.INS.870M0	130	-1.28276	3	INS	2	1	1269343	1269343	1269343
Sniffles2.INS.870M0	11	-4.48051	1	INS	0	1	1269343	1269343	1269343
Sniffles2.INS.876M0	131	-2.1912	5	INS	2	1	1275959	1275959	1275959
Sniffles2.INS.876M0	218	-7.98726	9	INS	4	1	1275959	1275959	1275959
Sniffles2.INS.876M0	197	-4.92281	7	INS	0	1	1275959	1275959	1275959
Sniffles2.DEL.893M0	219	-8.31143	9	DEL	4	1	1277082	1288472	1282777
Sniffles2.DEL.893M0	266	-7.58935	8	DEL	0	1	1277082	1288472	1282777
Sniffles2.DEL.908M0	132	-1.99006	9	DEL	2	1	1300134	1301539	1.30084e+06
Sniffles2.DEL.908M0	510	-4.70513	1	DEL	0	1	1300134	1301539	1.30084e+06
Sniffles2.DEL.912M0	134	2.02022	7	DEL	2	1	1321985	1323620	1.3228e+06
Sniffles2.DEL.912M0	221	-4.82351	11	DEL	4	1	1321985	1323620	1.3228e+06
Sniffles2.DEL.912M0	949	-1.63678	10	DEL	0	1	1321985	1323620	1.3228e+06
Sniffles2.DEL.911M0	133	-3.04209	7	DEL	2	1	1321974	1328131	1.32505e+06
Sniffles2.DEL.911M0	220	-1.9289	6	DEL	4	1	1321974	1328131	1.32505e+06
Sniffles2.DEL.911M0	886	-5.01333	8	DEL	0	1	1321974	1328131	1.32505e+06
Sniffles2.DEL.913M0	135	1.38707	7	DEL	2	1	1323640	1328130	1325885
Sniffles2.DEL.913M0	222	-4.76443	10	DEL	4	1	1323640	1328130	1325885
Sniffles2.DEL.913M0	1017	1.29472	10	DEL	0	1	1323640	1328130	1325885
Sniffles2.INS.8BEM0	136	-0.721513	8	INS	2	1	1330375	1330375	1330375
Sniffles2.DEL.919M0	223	4.86299	8	DEL	4	1	1342050	1342364	1342207
Sniffles2.DEL.919M0	1440	13.6408	8	DEL	0	1	1342050	1342364	1342207
Sniffles2.DEL.91FM0	137	0.359886	4	DEL	2	1	1349954	1350065	1.35001e+06
Sniffles2.DEL.91FM0	224	-1.96012	6	DEL	4	1	1349954	1350065	1.35001e+06
Sniffles2.DEL.91FM0	1633	2.91088	8	DEL	0	1	1349954	1350065	1.35001e+06
Sniffles2.DEL.91EM0	225	-6.25414	9	DEL	4	1	1351156	1351619	1.35139e+06
Sniffles2.DEL.91EM0	1693	-6.09736	2	DEL	0	1	1351156	1351619	1.35139e+06
Sniffles2.INS.8CAM0	138	0.819262	1	INS	2	1	1352649	1352649	1352649
Sniffles2.INS.8CAM0	226	-4.23539	2	INS	4	1	1352649	1352649	1352649
Sniffles2.INS.8CAM0	1756	-2.76692	2	INS	0	1	1352649	1352649	1352649
Sniffles2.DEL.920M0	227	-6.1594	2	DEL	4	1	1353924	1353983	1.35395e+06
Sniffles2.DEL.920M0	1829	-5.31468	2	DEL	0	1	1353924	1353983	1.35395e+06
Sniffles2.INS.8CFM0	139	-3.87037	1	INS	2	1	1356497	1356497	1356497
Sniffles2.INS.8CFM0	228	-4.13705	2	INS	4	1	1356497	1356497	1356497
Sniffles2.INS.8CFM0	2006	-4.83175	6	INS	0	1	1356497	1356497	1356497
Sniffles2.DEL.922M0	229	-1.3602	2	DEL	4	1	1358905	1358956	1.35893e+06
Sniffles2.DEL.922M0	2190	-2.58972	11	DEL	0	1	1358905	1358956	1.35893e+06
Sniffles2.DEL.927M0	140	2.76013	2	DEL	2	1	1370742	1372074	1371408
Sniffles2.DEL.927M0	230	-5.23617	7	DEL	4	1	1370742	1372074	1371408
Sniffles2.DEL.927M0	2750	-1.42786	3	DEL	0	1	1370742	1372074	1371408
Sniffles2.DEL.928M0	231	-8.13805	11	DEL	4	1	1375315	1378456	1.37689e+06
Sniffles2.DEL.92AM0	141	2.51408	10	DEL	2	1	1378669	1384314	1.38149e+06
Sniffles2.DEL.92AM0	232	5.60778	2	DEL	4	1	1378669	1384314	1.38149e+06
Sniffles2.DEL.92AM0	2950	-0.512652	2	DEL	0	1	1378669	1384314	1.38149e+06
Sniffles2.INS.8EFM0	142	0.743065	8	INS	2	1	1384429	1384429	1384429
Sniffles2.INS.8EFM0	233	3.04103	9	INS	4	1	1384429	1384429	1384429
Sniffles2.INS.8EFM0	3025	3.83768	3	INS	0	1	1384429	1384429	1384429
Sniffles2.DEL.92FM0	143	5.87009	6	DEL	2	1	1384500	1385377	1.38494e+06
Sniffles2.DEL.92FM0	234	-4.0238	7	DEL	4	1	1384500	1385377	1.38494e+06
Sniffles2.DEL.92FM0	3096	-1.39199	3	DEL	0	1	1384500	1385377	1.38494e+06
Sniffles2.DEL.930M0	235	-5.12561	6	DEL	4	1	1386253	1387295	1386774
Sniffles2.DEL.931M0	236	-6.27451	3	DEL	4	1	1389516	1389565	1.38954e+06
Sniffles2.INS.95BM0	144	3.48753	3	INS	2	1	1414815	1414815	1414815
Sniffles2.INS.95BM0	237	-8.55007	9	INS	4	1	1414815	1414815	1414815
Sniffles2.INS.95BM0	3989	3.83302	7	INS	0	1	1414815	1414815	1414815
Sniffles2.INS.966M0	145	3.31495	4	INS	2	1	1422641	1422641	1422641
Sniffles2.INS.966M0	238	-2.75801	3	INS	4	1	1422641	1422641	1422641
Sniffles2.INS.966M0	4166	-2.4228	6	INS	0	1	1422641	1422641	1422641
Sniffles2.DEL.9A8M0	239	-7.44851	9	DEL	4	1	1431543	1432401	1431972
Sniffles2.INS.983M0	146	0.530314	8	INS	2	1	1453132	1453132	1453132
Sniffles2.INS.983M0	240	-2.93415	7	INS	4	1	1453132	1453132	1453132
Sniffles2.INS.983M0	4827	-5.45175	6	INS	0	1	1453132	1453132	1453132
Sniffles2.DEL.9ABM0	241	0.912013	4	DEL	4	1	1470640	1470865	1.47075e+06
Sniffles2.DEL.9ABM0	4893	2.80818	4	DEL	0	1	1470640	1470865	1.47075e+06
Sniffles2.INS.989M0	242	-2.34492	2	INS	4	1	1475265	1475265	1475265
Sniffles2.DEL.9B6M0	243	-6.35958	2	DEL	4	1	1490566	1491642	1491104
Sniffles2.DEL.9B6M0	5458	-5.50896	3	DEL	0	1	1490566	1491642	1491104
Sniffles2.INS.99AM0	244	-8.5788	9	INS	4	1	1491188	1491188	1491188
Sniffles2.INS.99AM0	5512	-5.1144	10	INS	0	1	1491188	1491188	1491188
Sniffles2.DEL.9BAM0	147	-0.259769	3	DEL	2	1	1493808	1493914	1493861
Sniffles2.DEL.9BAM0	245	-4.39552	2	DEL	4	1	1493808	1493914	1493861
Sniffles2.DEL.9BAM0	5583	-4.54146	2	DEL	0	1	1493808	1493914	1493861
Sniffles2.INS.9CEM0	148	-3.54409	11	INS	2	1	1501539	1501539	1501539
Sniffles2.INS.9CEM0	246	-5.11329	6	INS	4	1	1501539	1501539	1501539
Sniffles2.INS.9CEM0	5710	-3.98547	10	INS	0	1	1501539	1501539	1501539
Sniffles2.DEL.A24M0	247	-6.49158	10	DEL	4	1	1504118	1504880	1504499
Sniffles2.DEL.A24M0	5832	-3.38085	8	DEL	0	1	1504118	1504880	1504499
Sniffles2.DEL.A25M0	248	-7.67595	10	DEL	4	1	1504961	1511129	1508045
Sniffles2.DEL.A25M0	5899	-6.80832	10	DEL	0	1	1504961	1511129	1508045
Sniffles2.INS.9D6M0	149	-4.07483	9	INS	2	1	1511485	1511485	1511485
Sniffles2.INS.9D6M0	249	-7.14438	2	INS	4	1	1511485	1511485	1511485
Sniffles2.INS.9D6M0	5965	-6.7221	5	INS	0	1	1511485	1511485	1511485
Sniffles2.DEL.A3CM0	250	-2.4258	7	DEL	4	1	1539874	1539975	1.53992e+06
Sniffles2.DEL.A3CM0	6453	-0.710026	3	DEL	0	1	1539874	1539975	1.53992e+06
Sniffles2.INS.9E1M0	251	-7.0358	2	INS	4	1	1540493	1540493	1540493
Sniffles2.INS.9E3M0	150	-0.0651799	2	INS	2	1	1541332	1541332	1541332
Sniffles2.INS.9E3M0	252	-4.22661	4	INS	4	1	1541332	1541332	1541332
Sniffles2.INS.9E3M0	6584	1.86173	1	INS	0	1	1541332	1541332	1541332
Sniffles2.INS.9ECM0	253	-0.568443	4	INS	4	1	1544796	1544796	1544796
Sniffles2.INS.9ECM0	6830	4.87531	4	INS	0	1	1544796	1544796	1544796
Sniffles2.DEL.A3FM0	151	-2.38764	7	DEL	2	1	1545121	1546092	1.54561e+06
Sniffles2.DEL.A3FM0	254	-4.4755	6	DEL	4	1	1545121	1546092	1.54561e+06
Sniffles2.DEL.A3FM0	6893	-5.33839	10	DEL	0	1	1545121	1546092	1.54561e+06
Sniffles2.INS.9EFM0	152	-0.186831	10	INS	2	1	1547027	1547027	1547027
Sniffles2.INS.9EFM0	255	-4.85107	2	INS	4	1	1547027	1547027	1547027
Sniffles2.INS.9EFM0	6964	-3.0374	7	INS	0	1	1547027	1547027	1547027
Sniffles2.DEL.A40M0	256	-5.00634	2	DEL	4	1	1547469	1547935	1547702
Sniffles2.INS.9F2M0	153	6.49703	7	INS	2	1	1548167	1548167	1548167
Sniffles2.INS.9F2M0	257	-2.694	6	INS	4	1	1548167	1548167	1548167
Sniffles2.INS.9F2M0	7074	-4.36112	6	INS	0	1	1548167	1548167	1548167
Sniffles2.DEL.A43M0	258	-5.49298	7	DEL	4	1	1561159	1561271	1561215
Sniffles2.DEL.A43M0	7199	-5.33833	6	DEL	0	1	1561159	1561271	1561215
Sniffles2.DEL.A45M0	154	3.65812	3	DEL	2	1	1566489	1566555	1566522
Sniffles2.DEL.A45M0	259	-5.45066	4	DEL	4	1	1566489	1566555	1566522
Sniffles2.DEL.A45M0	7448	-3.72796	3	DEL	0	1	1566489	1566555	1566522
Sniffles2.DEL.A46M0	260	-4.10889	11	DEL	4	1	1567110	1570457	1.56878e+06
Sniffles2.DEL.A46M0	7570	-0.83937	8	DEL	0	1	1567110	1570457	1.56878e+06
Sniffles2.DEL.A48M0	261	-3.23992	7	DEL	4	1	1572308	1573907	1.57311e+06
Sniffles2.DEL.A48M0	7705	-2.90166	9	DEL	0	1	1572308	1573907	1.57311e+06
Sniffles2.INS.A16M0	155	-1.57904	8	INS	2	1	1575338	1575338	1575338
Sniffles2.DEL.A4AM0	262	-6.34073	2	DEL	4	1	1580580	1584105	1.58234e+06
Sniffles2.DEL.A4AM0	7844	-5.24806	1	DEL	0	1	1580580	1584105	1.58234e+06
Sniffles2.DEL.A4EM0	156	-3.89599	4	DEL	2	1	1592119	1593325	1592722
Sniffles2.DEL.A4EM0	7913	-6.74101	10	DEL	0	1	1592119	1593325	1592722
Sniffles2.DEL.A50M0	263	-7.64705	10	DEL	4	1	1592728	1592797	1.59276e+06
Sniffles2.DEL.A50M0	7968	-5.75323	11	DEL	0	1	1592728	1592797	1.59276e+06
Sniffles2.INS.A6EM0	265	-7.25822	7	INS	4	1	1601425	1601425	1601425
Sniffles2.INS.A6EM0	8146	-8.2497	10	INS	0	1	1601425	1601425	1601425
Sniffles2.DEL.ACCM0	264	-3.48989	2	DEL	4	1	1601417	1601466	1.60144e+06
Sniffles2.DEL.ACCM0	8083	-0.785914	2	DEL	0	1	1601417	1601466	1.60144e+06
Sniffles2.INS.A6FM0	157	1.43143	5	INS	2	1	1602357	1602357	1602357
Sniffles2.INS.A6FM0	266	-6.07609	2	INS	4	1	1602357	1602357	1602357
Sniffles2.INS.A6FM0	8209	-2.72353	10	INS	0	1	1602357	1602357	1602357
Sniffles2.DEL.ADBM0	158	-1.64773	2	DEL	2	1	1635264	1635789	1.63553e+06
Sniffles2.DEL.ADEM0	159	-1.61165	10	DEL	2	1	1637088	1639118	1638103
Sniffles2.DEL.ADEM0	267	-9.48102	11	DEL	4	1	1637088	1639118	1638103
Sniffles2.DEL.ADEM0	8668	9.48608	11	DEL	0	1	1637088	1639118	1638103
Sniffles2.INS.A90M0	160	-1.05181	6	INS	2	1	1642131	1642131	1642131
Sniffles2.INS.A90M0	268	-5.10677	2	INS	4	1	1642131	1642131	1642131
Sniffles2.INS.A90M0	8780	-6.27053	2	INS	0	1	1642131	1642131	1642131
Sniffles2.INS.A9AM0	161	0.0529571	5	INS	2	1	1650843	1650843	1650843
Sniffles2.INS.A9AM0	269	-0.511039	1	INS	4	1	1650843	1650843	1650843
Sniffles2.INS.A9AM0	8961	-1.04099	1	INS	0	1	1650843	1650843	1650843
Sniffles2.DEL.AE3M0	162	-2.59986	5	DEL	2	1	1654470	1655691	1.65508e+06
Sniffles2.DEL.AE3M0	270	3.83526	9	DEL	4	1	1654470	1655691	1.65508e+06
Sniffles2.DEL.AE3M0	9018	1.85124	11	DEL	0	1	1654470	1655691	1.65508e+06
Sniffles2.DEL.AE5M0	271	-7.47381	2	DEL	4	1	1657578	1658299	1.65794e+06
Sniffles2.DEL.AE5M0	9087	-1.24741	10	DEL	0	1	1657578	1658299	1.65794e+06
Sniffles2.DEL.AE6M0	272	-6.19214	6	DEL	4	1	1659682	1659734	1659708
Sniffles2.DEL.AE6M0	9148	-4.83854	4	DEL	0	1	1659682	1659734	1659708
Sniffles2.INS.AABM0	163	-4.6825	4	INS	2	1	1675150	1675150	1675150
Sniffles2.INS.AABM0	273	-6.19237	2	INS	4	1	1675150	1675150	1675150
Sniffles2.INS.AABM0	9346	-5.21295	4	INS	0	1	1675150	1675150	1675150
Sniffles2.INS.AADM0	164	1.9228	5	INS	2	1	1678515	1678515	1678515
Sniffles2.INS.AB1M0	165	0.00782667	5	INS	2	1	1681151	1681151	1681151
Sniffles2.INS.AB1M0	274	-5.33183	2	INS	4	1	1681151	1681151	1681151
Sniffles2.INS.AB1M0	9478	0.706243	7	INS	0	1	1681151	1681151	1681151
Sniffles2.DEL.AFAM0	166	-2.20393	10	DEL	2	1	1688409	1688484	1.68845e+06
Sniffles2.DEL.AFBM0	167	1.53232	7	DEL	2	1	1690817	1693009	1691913
Sniffles2.DEL.AFBM0	275	-5.75398	2	DEL	4	1	1690817	1693009	1691913
Sniffles2.DEL.AFBM0	9670	1.22143	10	DEL	0	1	1690817	1693009	1691913
Sniffles2.DEL.B77M0	169	0.652103	4	DEL	2	1	1700319	1700434	1.70038e+06
Sniffles2.DEL.B77M0	9990	-5.0228	10	DEL	0	1	1700319	1700434	1.70038e+06
Sniffles2.DEL.B76M0	168	-1.01299	5	DEL	2	1	1700129	1701232	1.70068e+06
Sniffles2.DEL.B76M0	276	-4.50347	2	DEL	4	1	1700129	1701232	1.70068e+06
Sniffles2.DEL.B76M0	9921	-3.19748	10	DEL	0	1	1700129	1701232	1.70068e+06
Sniffles2.INS.B1DM0	170	-1.65177	4	INS	2	1	1710361	1710361	1710361
Sniffles2.INS.B1DM0	277	-4.78675	11	INS	4	1	1710361	1710361	1710361
Sniffles2.INS.B1DM0	10049	-5.43923	8	INS	0	1	1710361	1710361	1710361
Sniffles2.INS.B21M0	171	-0.792332	8	INS	2	1	1710964	1710964	1710964
Sniffles2.INS.B21M0	278	-5.76596	7	INS	4	1	1710964	1710964	1710964
Sniffles2.INS.B21M0	10115	-6.18819	3	INS	0	1	1710964	1710964	1710964
Sniffles2.DEL.B79M0	279	-5.30422	8	DEL	4	1	1711267	1711493	1711380
Sniffles2.DEL.B79M0	10173	0.119433	10	DEL	0	1	1711267	1711493	1711380
Sniffles2.INS.B1FM0	172	-0.333018	3	INS	2	1	1712706	1712706	1712706
Sniffles2.INS.B1FM0	280	-1.05947	2	INS	4	1	1712706	1712706	1712706
Sniffles2.INS.B1FM0	10236	1.16359	3	INS	0	1	1712706	1712706	1712706
Sniffles2.DEL.B7CM0	173	-1.00757	4	DEL	2	1	1717942	1718005	1.71797e+06
Sniffles2.INS.B27M0	281	2.92979	2	INS	4	1	1719464	1719464	1719464
Sniffles2.INS.B27M0	10414	3.67881	2	INS	0	1	1719464	1719464	1719464
Sniffles2.INS.B2AM0	174	-0.571882	6	INS	2	1	1723464	1723464	1723464
Sniffles2.INS.B2AM0	282	-4.21958	11	INS	4	1	1723464	1723464	1723464
Sniffles2.INS.B2AM0	10475	-5.60666	9	INS	0	1	1723464	1723464	1723464
Sniffles2.DEL.B7DM0	175	-3.3585	2	DEL	2	1	1723787	1724849	1724318
Sniffles2.DEL.B7DM0	283	-5.16562	6	DEL	4	1	1723787	1724849	1724318
Sniffles2.DEL.B7DM0	10542	-4.06188	3	DEL	0	1	1723787	1724849	1724318
Sniffles2.INS.B2EM0	10608	-5.12947	11	INS	0	1	1724619	1724619	1724619
Sniffles2.INS.B2BM0	284	-5.20916	11	INS	4	1	1724675	1724675	1724675
Sniffles2.INS.B2BM0	10673	-6.20617	9	INS	0	1	1724675	1724675	1724675
Sniffles2.INS.B31M0	176	-1.68694	1	INS	2	1	1728985	1728985	1728985
Sniffles2.INS.B31M0	285	-5.24709	2	INS	4	1	1728985	1728985	1728985
Sniffles2.INS.B31M0	10872	-5.43535	9	INS	0	1	1728985	1728985	1728985
Sniffles2.INS.B38M0	286	-0.0939461	5	INS	4	1	1735595	1735595	1735595
Sniffles2.INS.B38M0	10929	-0.553244	2	INS	0	1	1735595	1735595	1735595
Sniffles2.DEL.B81M0	177	2.72167	8	DEL	2	1	1748359	1748572	1.74847e+06
Sniffles2.DEL.B81M0	287	-5.36032	2	DEL	4	1	1748359	1748572	1.74847e+06
Sniffles2.DEL.B81M0	11044	-4.1135	3	DEL	0	1	1748359	1748572	1.74847e+06
Sniffles2.DEL.B82M0	288	-0.507408	8	DEL	4	1	1751168	1751395	1.75128e+06
Sniffles2.DEL.B83M0	178	-0.154171	1	DEL	2	1	1751874	1755712	1753793
Sniffles2.DEL.B83M0	289	-4.64569	6	DEL	4	1	1751874	1755712	1753793
Sniffles2.DEL.B83M0	11171	-1.98491	1	DEL	0	1	1751874	1755712	1753793
Sniffles2.DEL.B86M0	290	4.93545	4	DEL	4	1	1753723	1754108	1.75392e+06
Sniffles2.DEL.B85M0	291	-6.66298	2	DEL	4	1	1755756	1755990	1755873
Sniffles2.INS.B50M0	179	-0.703188	3	INS	2	1	1756581	1756581	1756581
Sniffles2.DEL.B88M0	180	6.49694	4	DEL	2	1	1762013	1762260	1.76214e+06
Sniffles2.DEL.B88M0	292	0.426784	2	DEL	4	1	1762013	1762260	1.76214e+06
Sniffles2.DEL.B88M0	11483	-0.545993	7	DEL	0	1	1762013	1762260	1.76214e+06
Sniffles2.DEL.B8AM0	293	3.45754	5	DEL	4	1	1768252	1768326	1768289
Sniffles2.INS.B5CM0	181	-3.65297	5	INS	2	1	1769320	1769320	1769320
Sniffles2.INS.B5CM0	294	-3.5541	9	INS	4	1	1769320	1769320	1769320
Sniffles2.INS.B5CM0	11685	-2.34301	9	INS	0	1	1769320	1769320	1769320
Sniffles2.DEL.B8DM0	295	-4.14534	2	DEL	4	1	1775330	1775567	1.77545e+06
Sniffles2.DEL.B8DM0	11817	-4.86878	1	DEL	0	1	1775330	1775567	1.77545e+06
Sniffles2.INS.BC3M0	182	0.815283	4	INS	2	1	1812702	1812702	1812702
Sniffles2.INS.BC3M0	296	-3.30239	2	INS	4	1	1812702	1812702	1812702
Sniffles2.INS.BC3M0	12196	-4.56689	10	INS	0	1	1812702	1812702	1812702
Sniffles2.DEL.C1AM0	183	3.59619	7	DEL	2	1	1815931	1816056	1.81599e+06
Sniffles2.DEL.C1AM0	297	-1.05624	5	DEL	4	1	1815931	1816056	1.81599e+06
Sniffles2.DEL.C1AM0	12305	0.585219	8	DEL	0	1	1815931	1816056	1.81599e+06
Sniffles2.DEL.C1CM0	184	-5.41849	6	DEL	2	1	1816856	1822897	1.81988e+06
Sniffles2.DEL.C1CM0	298	-6.47461	9	DEL	4	1	1816856	1822897	1.81988e+06
Sniffles2.DEL.C1CM0	12429	-7.6649	8	DEL	0	1	1816856	1822897	1.81988e+06
Sniffles2.DEL.C21M0	12499	-6.67733	10	DEL	0	1	1822680	1822891	1.82279e+06
Sniffles2.DEL.C22M0	299	-4.51993	10	DEL	4	1	1827021	1827079	1827050
Sniffles2.DEL.C22M0	12631	1.54943	1	DEL	0	1	1827021	1827079	1827050
Sniffles2.INS.BD0M0	185	-3.09872	11	INS	2	1	1830836	1830836	1830836
Sniffles2.INS.BD0M0	300	-1.56484	7	INS	4	1	1830836	1830836	1830836
Sniffles2.INS.BD0M0	12766	-5.91567	9	INS	0	1	1830836	1830836	1830836
Sniffles2.DEL.C24M0	301	-5.50507	6	DEL	4	1	1839558	1840310	1839934
Sniffles2.DEL.C24M0	12889	-5.57078	6	DEL	0	1	1839558	1840310	1839934
Sniffles2.INS.BDCM0	302	-6.57583	4	INS	4	1	1840307	1840307	1840307
Sniffles2.INS.BDCM0	12956	-4.63964	10	INS	0	1	1840307	1840307	1840307
Sniffles2.DEL.C2BM0	303	-5.63304	2	DEL	4	1	1844200	1848736	1846468
Sniffles2.DEL.C2BM0	13086	-3.64043	8	DEL	0	1	1844200	1848736	1846468
Sniffles2.INS.BDFM0	187	2.43654	9	INS	2	1	1849341	1849341	1849341
Sniffles2.INS.BDFM0	305	-7.61267	7	INS	4	1	1849341	1849341	1849341
Sniffles2.INS.BDFM0	13207	-7.676	10	INS	0	1	1849341	1849341	1849341
Sniffles2.DEL.C30M0	186	-2.00764	1	DEL	2	1	1849320	1849510	1849415
Sniffles2.DEL.C30M0	304	-1.56514	3	DEL	4	1	1849320	1849510	1849415
Sniffles2.DEL.C30M0	13151	0.500434	11	DEL	0	1	1849320	1849510	1849415
Sniffles2.DEL.C31M0	306	-5.26967	7	DEL	4	1	1863456	1863540	1863498
Sniffles2.DEL.C34M0	307	-6.03958	2	DEL	4	1	1890000	1894792	1892396
Sniffles2.DEL.C37M0	308	11.8997	7	DEL	4	1	1895187	1895501	1895344
Sniffles2.DEL.C37M0	13913	1.63099	9	DEL	0	1	1895187	1895501	1895344
Sniffles2.DEL.C3AM0	309	-8.34569	9	DEL	4	1	1897370	1898214	1897792
Sniffles2.DEL.CC2M0	14226	-5.817	8	DEL	0	1	1898693	1899089	1898891
Sniffles2.INS.C61M0	188	-0.183131	5	INS	2	1	1917424	1917424	1917424
Sniffles2.INS.C61M0	310	21.6922	10	INS	4	1	1917424	1917424	1917424
Sniffles2.INS.C61M0	14591	9.11082	7	INS	0	1	1917424	1917424	1917424
Sniffles2.DEL.CCBM0	311	-5.22744	2	DEL	4	1	1923010	1923783	1.9234e+06
Sniffles2.INS.C70M0	312	-5.03113	4	INS	4	1	1927235	1927235	1927235
Sniffles2.INS.C70M0	14831	-3.69368	4	INS	0	1	1927235	1927235	1927235
Sniffles2.INS.C79M0	189	2.56052	4	INS	2	1	1938093	1938093	1938093
Sniffles2.INS.C79M0	313	-6.58173	7	INS	4	1	1938093	1938093	1938093
Sniffles2.INS.C79M0	15097	-1.38755	3	INS	0	1	1938093	1938093	1938093
Sniffles2.INS.C82M0	190	3.30853	2	INS	2	1	1943437	1943437	1943437
Sniffles2.INS.C82M0	314	-9.62499	2	INS	4	1	1943437	1943437	1943437
Sniffles2.INS.C82M0	15328	-5.14708	6	INS	0	1	1943437	1943437	1943437
Sniffles2.DEL.CD0M0	315	-1.82203	2	DEL	4	1	1944331	1945006	1.94467e+06
Sniffles2.DEL.CD0M0	15386	-1.38171	2	DEL	0	1	1944331	1945006	1.94467e+06
Sniffles2.DEL.CD2M0	191	5.17355	5	DEL	2	1	1946856	1947948	1947402
Sniffles2.DEL.CD2M0	316	-6.38608	2	DEL	4	1	1946856	1947948	1947402
Sniffles2.DEL.CD2M0	15445	-2.33334	10	DEL	0	1	1946856	1947948	1947402
Sniffles2.INS.C8DM0	192	1.37448	10	INS	2	1	1953284	1953284	1953284
Sniffles2.INS.C8DM0	317	-4.17366	2	INS	4	1	1953284	1953284	1953284
Sniffles2.INS.C8DM0	15648	-5.7828	10	INS	0	1	1953284	1953284	1953284
Sniffles2.DEL.CD4M0	193	-2.54479	9	DEL	2	1	1956461	1956809	1956635
Sniffles2.DEL.CD4M0	318	-8.60217	2	DEL	4	1	1956461	1956809	1956635
Sniffles2.DEL.CD4M0	15757	-7.88121	10	DEL	0	1	1956461	1956809	1956635
Sniffles2.INS.C97M0	194	1.19696	6	INS	2	1	1960993	1960993	1960993
Sniffles2.INS.C97M0	319	-1.21551	9	INS	4	1	1960993	1960993	1960993
Sniffles2.INS.C97M0	15810	-1.68834	6	INS	0	1	1960993	1960993	1960993
Sniffles2.INS.CE9M0	195	-7.03505	6	INS	2	1	1999247	1999247	1999247
Sniffles2.INS.CEFM0	320	-8.88449	7	INS	4	1	2001565	2001565	2001565
Sniffles2.INS.CEFM0	16450	-7.47351	7	INS	0	1	2001565	2001565	2001565
Sniffles2.DEL.D45M0	321	-7.58748	2	DEL	4	1	2001949	2002160	2.00205e+06
Sniffles2.INS.CF7M0	322	-2.67722	5	INS	4	1	2005761	2005761	2005761
Sniffles2.INS.CF7M0	16646	-4.83568	5	INS	0	1	2005761	2005761	2005761
Sniffles2.DEL.D46M0	196	-2.49755	10	DEL	2	1	2006085	2006325	2006205
Sniffles2.DEL.D46M0	323	-0.378376	2	DEL	4	1	2006085	2006325	2006205
Sniffles2.DEL.D46M0	16706	-4.29462	2	DEL	0	1	2006085	2006325	2006205
Sniffles2.DEL.D49M0	324	10.4952	2	DEL	4	1	2011782	2011904	2011843
Sniffles2.DEL.D49M0	16940	5.84785	2	DEL	0	1	2011782	2011904	2011843
Sniffles2.DEL.D4AM0	197	-3.893	10	DEL	2	1	2016322	2021674	2018998
Sniffles2.DEL.D4AM0	325	-7.47108	7	DEL	4	1	2016322	2021674	2018998
Sniffles2.DEL.D4AM0	16995	-6.00579	3	DEL	0	1	2016322	2021674	2018998
Sniffles2.DEL.D4BM0	326	-7.88038	9	DEL	4	1	2024410	2025310	2024860
Sniffles2.INS.D0CM0	198	0.243185	1	INS	2	1	2028711	2028711	2028711
Sniffles2.DEL.D4DM0	327	-10.3733	4	DEL	4	1	2030098	2030148	2030123
Sniffles2.DEL.D4FM0	199	1.94491	11	DEL	2	1	2031624	2031694	2031659
Sniffles2.DEL.D4FM0	17291	-1.11213	7	DEL	0	1	2031624	2031694	2031659
Sniffles2.DEL.D50M0	328	-4.53658	2	DEL	4	1	2032265	2033085	2032675
Sniffles2.DEL.D50M0	17343	-3.94897	2	DEL	0	1	2032265	2033085	2032675
Sniffles2.DEL.D52M0	17403	-1.47423	3	DEL	0	1	2034683	2040090	2.03739e+06
Sniffles2.DEL.D56M0	200	2.61424	9	DEL	2	1	2052942	2053262	2053102
Sniffles2.DEL.D56M0	329	-5.49828	2	DEL	4	1	2052942	2053262	2053102
Sniffles2.DEL.D56M0	17457	0.137484	10	DEL	0	1	2052942	2053262	2053102
Sniffles2.DEL.D57M0	330	-2.02285	2	DEL	4	1	2054433	2054569	2054501
Sniffles2.INS.D26M0	331	0.702391	2	INS	4	1	2057597	2057597	2057597
Sniffles2.INS.D26M0	17710	0.180338	2	INS	0	1	2057597	2057597	2057597
Sniffles2.INS.D25M0	201	-7.17094	7	INS	2	1	2058602	2058602	2058602
Sniffles2.INS.D25M0	332	1.29939	4	INS	4	1	2058602	2058602	2058602
Sniffles2.INS.D25M0	17778	-1.39466	10	INS	0	1	2058602	2058602	2058602
Sniffles2.DEL.D5AM0	202	1.60234	2	DEL	2	1	2064335	2066774	2.06555e+06
Sniffles2.DEL.D5AM0	333	-8.3812	2	DEL	4	1	2064335	2066774	2.06555e+06
Sniffles2.DEL.D5AM0	17880	-7.77786	1	DEL	0	1	2064335	2066774	2.06555e+06
Sniffles2.INS.D2CM0	334	3.90979	6	INS	4	1	2065623	2065623	2065623
Sniffles2.DEL.D5CM0	335	-4.4775	6	DEL	4	1	2066435	2066490	2.06646e+06
Sniffles2.INS.D2DM0	203	-0.720987	8	INS	2	1	2066978	2066978	2066978
Sniffles2.INS.D2DM0	336	-1.13968	5	INS	4	1	2066978	2066978	2066978
Sniffles2.INS.D2DM0	18054	-1.59222	8	INS	0	1	2066978	2066978	2066978
Sniffles2.INS.D2EM0	204	5.80893	5	INS	2	1	2073545	2073545	2073545
Sniffles2.INS.D2EM0	337	-3.42306	6	INS	4	1	2073545	2073545	2073545
Sniffles2.INS.D2EM0	18127	5.70866	3	INS	0	1	2073545	2073545	2073545
Sniffles2.DEL.D63M0	205	2.23729	5	DEL	2	1	2075994	2076271	2.07613e+06
Sniffles2.DEL.D63M0	338	-8.45811	2	DEL	4	1	2075994	2076271	2.07613e+06
Sniffles2.DEL.D63M0	18327	0.616859	7	DEL	0	1	2075994	2076271	2.07613e+06
Sniffles2.DEL.D68M0	339	-7.11954	2	DEL	4	1	2081642	2081759	2.0817e+06
Sniffles2.DEL.D68M0	18457	-7.51811	10	DEL	0	1	2081642	2081759	2.0817e+06
Sniffles2.DEL.D6CM0	340	-3.68942	6	DEL	4	1	2085529	2086261	2085895
Sniffles2.DEL.D6CM0	18651	-5.79518	6	DEL	0	1	2085529	2086261	2085895
Sniffles2.DEL.D6DM0	341	-2.14982	1	DEL	4	1	2089102	2089215	2.08916e+06
Sniffles2.DEL.D6EM0	206	-1.65009	4	DEL	2	1	2094841	2099943	2097392
Sniffles2.DEL.D6EM0	342	-5.72213	2	DEL	4	1	2094841	2099943	2097392
Sniffles2.DEL.D6EM0	18888	-2.57833	1	DEL	0	1	2094841	2099943	2097392
Sniffles2.INS.D86M0	207	-0.977567	2	INS	2	1	2103711	2103711	2103711
Sniffles2.INS.D86M0	18952	-3.86314	10	INS	0	1	2103711	2103711	2103711
Sniffles2.INS.DA0M0	343	-0.0505938	2	INS	4	1	2126042	2126042	2126042
Sniffles2.DEL.DF0M0	208	2.37873	3	DEL	2	1	2128753	2129494	2.12912e+06
Sniffles2.DEL.DF0M0	344	-2.08784	7	DEL	4	1	2128753	2129494	2.12912e+06
Sniffles2.DEL.DF0M0	19384	-1.52597	3	DEL	0	1	2128753	2129494	2.12912e+06
Sniffles2.DEL.DF1M0	19498	-1.68529	7	DEL	0	1	2130494	2135989	2.13324e+06
Sniffles2.DEL.DF2M0	209	2.33265	8	DEL	2	1	2139012	2140285	2.13965e+06
Sniffles2.DEL.DF2M0	345	-1.07056	6	DEL	4	1	2139012	2140285	2.13965e+06
Sniffles2.DEL.DF2M0	19552	-4.58997	9	DEL	0	1	2139012	2140285	2.13965e+06
Sniffles2.INS.DABM0	210	0.0998357	7	INS	2	1	2140231	2140231	2140231
Sniffles2.INS.DABM0	346	-7.24664	9	INS	4	1	2140231	2140231	2140231
Sniffles2.INS.DABM0	19612	-7.89467	10	INS	0	1	2140231	2140231	2140231
Sniffles2.INS.DB9M0	211	-5.21908	2	INS	2	1	2155236	2155236	2155236
Sniffles2.INS.DB9M0	19726	-9.36143	9	INS	0	1	2155236	2155236	2155236
Sniffles2.INS.DB4M0	212	3.02894	2	INS	2	1	2156189	2156189	2156189
Sniffles2.DEL.DF6M0	213	1.7913	10	DEL	2	1	2158327	2158566	2.15845e+06
Sniffles2.DEL.DF6M0	19860	-0.217973	1	DEL	0	1	2158327	2158566	2.15845e+06
Sniffles2.INS.DC3M0	214	4.36024	1	INS	2	1	2166071	2166071	2166071
Sniffles2.INS.DC3M0	347	-0.190633	2	INS	4	1	2166071	2166071	2166071
Sniffles2.INS.DC3M0	19965	-1.59961	2	INS	0	1	2166071	2166071	2166071
Sniffles2.DEL.DF8M0	215	2.2492	5	DEL	2	1	2166976	2167078	2167027
Sniffles2.DEL.DF8M0	348	-5.18902	2	DEL	4	1	2166976	2167078	2167027
Sniffles2.DEL.DF8M0	20022	-4.35089	4	DEL	0	1	2166976	2167078	2167027
Sniffles2.DEL.E08M0	349	4.50161	2	DEL	4	1	2184513	2185124	2.18482e+06
Sniffles2.DEL.E08M0	20140	-0.596171	2	DEL	0	1	2184513	2185124	2.18482e+06
Sniffles2.INS.E3BM0	216	-0.276355	6	INS	2	1	2217532	2217532	2217532
Sniffles2.INS.E3BM0	350	-4.8366	9	INS	4	1	2217532	2217532	2217532
Sniffles2.INS.E3BM0	10482	-4.00534	6	INS	0	1	2217532	2217532	2217532
Sniffles2.INS.E3CM0	351	-6.06925	2	INS	4	1	2220744	2220744	2220744
Sniffles2.INS.E3CM0	10613	-8.26746	5	INS	0	1	2220744	2220744	2220744
Sniffles2.INS.E40M0	217	-1.07359	7	INS	2	1	2222423	2222423	2222423
Sniffles2.INS.E40M0	352	-5.79554	8	INS	4	1	2222423	2222423	2222423
Sniffles2.INS.E40M0	10751	-5.40427	6	INS	0	1	2222423	2222423	2222423
Sniffles2.DEL.E84M0	353	-2.34026	2	DEL	4	1	2224177	2224290	2.22423e+06
Sniffles2.DEL.E85M0	218	-1.11782	2	DEL	2	1	2227285	2227360	2.22732e+06
Sniffles2.DEL.E85M0	354	-3.79766	2	DEL	4	1	2227285	2227360	2.22732e+06
Sniffles2.DEL.E85M0	10990	-5.65064	8	DEL	0	1	2227285	2227360	2.22732e+06
Sniffles2.DEL.E88M0	219	-2.85469	5	DEL	2	1	2230758	2231122	2230940
Sniffles2.DEL.E88M0	355	-9.84582	11	DEL	4	1	2230758	2231122	2230940
Sniffles2.DEL.E88M0	11175	-9.21231	10	DEL	0	1	2230758	2231122	2230940
Sniffles2.INS.E4DM0	356	-0.39658	7	INS	4	1	2231462	2231462	2231462
Sniffles2.INS.E4DM0	11232	-3.48995	1	INS	0	1	2231462	2231462	2231462
Sniffles2.DEL.E89M0	220	-0.549774	8	DEL	2	1	2232330	2232380	2232355
Sniffles2.DEL.E89M0	357	-4.4342	2	DEL	4	1	2232330	2232380	2232355
Sniffles2.DEL.E89M0	11295	-5.09184	10	DEL	0	1	2232330	2232380	2232355
Sniffles2.INS.E5AM0	221	-0.842079	10	INS	2	1	2240893	2240893	2240893
Sniffles2.INS.E5AM0	358	2.59444	5	INS	4	1	2240893	2240893	2240893
Sniffles2.INS.E5AM0	11489	0.245143	4	INS	0	1	2240893	2240893	2240893
Sniffles2.DEL.E91M0	11552	-5.00014	7	DEL	0	1	2244507	2245108	2.24481e+06
Sniffles2.DEL.E92M0	359	-6.64348	9	DEL	4	1	2248896	2249116	2249006
Sniffles2.DEL.E9AM0	222	3.74953	3	DEL	2	1	2256598	2257910	2257254
Sniffles2.DEL.E9AM0	360	-0.57963	11	DEL	4	1	2256598	2257910	2257254
Sniffles2.DEL.E9AM0	11823	6.58561	11	DEL	0	1	2256598	2257910	2257254
Sniffles2.DEL.E9DM0	361	-6.88976	2	DEL	4	1	2258401	2263124	2.26076e+06
Sniffles2.DEL.EA2M0	223	0.710182	2	DEL	2	1	2265177	2266014	2.2656e+06
Sniffles2.DEL.EA2M0	362	-5.81802	10	DEL	4	1	2265177	2266014	2.2656e+06
Sniffles2.DEL.EA2M0	12005	-3.47379	10	DEL	0	1	2265177	2266014	2.2656e+06
Sniffles2.DEL.EA3M0	363	-5.30323	6	DEL	4	1	2266188	2270489	2.26834e+06
Sniffles2.DEL.EA3M0	12069	-3.9094	10	DEL	0	1	2266188	2270489	2.26834e+06
Sniffles2.INS.E70M0	224	5.48414	2	INS	2	1	2275202	2275202	2275202
Sniffles2.INS.E70M0	364	-2.87272	2	INS	4	1	2275202	2275202	2275202
Sniffles2.INS.E70M0	12436	-4.90666	1	INS	0	1	2275202	2275202	2275202
Sniffles2.DEL.EAFM0	365	0.66788	10	DEL	4	1	2279734	2279803	2.27977e+06
Sniffles2.DEL.EAFM0	12505	-5.75713	7	DEL	0	1	2279734	2279803	2.27977e+06
Sniffles2.DEL.EB0M0	225	-4.53272	3	DEL	2	1	2280909	2287026	2.28397e+06
Sniffles2.DEL.EB0M0	366	-6.23298	2	DEL	4	1	2280909	2287026	2.28397e+06
Sniffles2.DEL.EB0M0	12570	-7.38518	10	DEL	0	1	2280909	2287026	2.28397e+06
Sniffles2.INS.E74M0	226	-1.58848	2	INS	2	1	2287662	2287662	2287662
Sniffles2.INS.E74M0	367	-3.24397	6	INS	4	1	2287662	2287662	2287662
Sniffles2.INS.E74M0	12633	-5.58264	8	INS	0	1	2287662	2287662	2287662
Sniffles2.DEL.EB7M0	368	-4.32473	7	DEL	4	1	2293686	2293754	2293720
Sniffles2.DEL.EB7M0	12833	-5.90679	3	DEL	0	1	2293686	2293754	2293720
Sniffles2.INS.EC8M0	369	-5.72057	11	INS	4	1	2299548	2299548	2299548
Sniffles2.DEL.F37M0	227	-0.583829	8	DEL	2	1	2310206	2314995	2.3126e+06
Sniffles2.DEL.F37M0	370	-4.61671	7	DEL	4	1	2310206	2314995	2.3126e+06
Sniffles2.DEL.F37M0	13155	-3.12057	9	DEL	0	1	2310206	2314995	2.3126e+06
Sniffles2.DEL.F3AM0	228	-3.6008	2	DEL	2	1	2321479	2322381	2321930
Sniffles2.DEL.F3BM0	229	0.874303	1	DEL	2	1	2323263	2323346	2.3233e+06
Sniffles2.DEL.F3BM0	371	-3.28384	1	DEL	4	1	2323263	2323346	2.3233e+06
Sniffles2.DEL.F3BM0	13454	-0.30287	1	DEL	0	1	2323263	2323346	2.3233e+06
Sniffles2.INS.EF4M0	230	-0.713106	10	INS	2	1	2344007	2344007	2344007
Sniffles2.INS.EF4M0	372	2.02948	6	INS	4	1	2344007	2344007	2344007
Sniffles2.INS.EF4M0	10240	0.402542	8	INS	0	1	2344007	2344007	2344007
Sniffles2.INS.EFBM0	373	-6.9479	9	INS	4	1	2356013	2356013	2356013
Sniffles2.INS.F03M0	231	-1.05641	7	INS	2	1	2363412	2363412	2363412
Sniffles2.INS.F03M0	374	-6.02004	2	INS	4	1	2363412	2363412	2363412
Sniffles2.INS.F03M0	10614	-5.29274	2	INS	0	1	2363412	2363412	2363412
Sniffles2.INS.F17M0	232	3.10781	9	INS	2	1	2375746	2375746	2375746
Sniffles2.DEL.F4CM0	233	-2.3336	8	DEL	2	1	2376029	2377359	2376694
Sniffles2.DEL.F4CM0	375	-4.42129	11	DEL	4	1	2376029	2377359	2376694
Sniffles2.DEL.F4CM0	10992	-2.67279	1	DEL	0	1	2376029	2377359	2376694
Sniffles2.DEL.F4EM0	234	4.99795	2	DEL	2	1	2377599	2377654	2.37763e+06
Sniffles2.DEL.F4EM0	376	-5.51738	6	DEL	4	1	2377599	2377654	2.37763e+06
Sniffles2.DEL.F4EM0	11049	-3.67702	5	DEL	0	1	2377599	2377654	2.37763e+06
Sniffles2.DEL.F50M0	235	-1.65884	2	DEL	2	1	2380224	2380495	2.38036e+06
Sniffles2.DEL.F50M0	377	-6.58211	10	DEL	4	1	2380224	2380495	2.38036e+06
Sniffles2.DEL.F50M0	11176	-5.76564	3	DEL	0	1	2380224	2380495	2.38036e+06
Sniffles2.INS.F23M0	236	-2.25737	5	INS	2	1	2380899	2380899	2380899
Sniffles2.INS.F23M0	11297	-7.13306	10	INS	0	1	2380899	2380899	2380899
Sniffles2.DEL.F51M0	378	-8.16837	2	DEL	4	1	2383710	2386173	2.38494e+06
Sniffles2.DEL.F51M0	11365	-3.6556	7	DEL	0	1	2383710	2386173	2.38494e+06
Sniffles2.DEL.F53M0	379	-6.54352	2	DEL	4	1	2387757	2388020	2.38789e+06
Sniffles2.DEL.FD1M0	237	3.90289	3	DEL	2	1	2400908	2401251	2.40108e+06
Sniffles2.DEL.FD1M0	380	-4.65931	2	DEL	4	1	2400908	2401251	2.40108e+06
Sniffles2.DEL.FD1M0	11627	-2.32136	3	DEL	0	1	2400908	2401251	2.40108e+06
Sniffles2.INS.F66M0	381	-4.81768	10	INS	4	1	2402463	2402463	2402463
Sniffles2.INS.F71M0	382	4.37655	9	INS	4	1	2415721	2415721	2415721
Sniffles2.INS.F71M0	11824	-0.995929	2	INS	0	1	2415721	2415721	2415721
Sniffles2.INS.F79M0	238	-1.09347	4	INS	2	1	2425998	2425998	2425998
Sniffles2.INS.F79M0	383	-0.0703547	4	INS	4	1	2425998	2425998	2425998
Sniffles2.INS.F79M0	11945	-6.02135	4	INS	0	1	2425998	2425998	2425998
Sniffles2.INS.F7BM0	384	-10.0507	10	INS	4	1	2427358	2427358	2427358
Sniffles2.INS.F7BM0	12070	-7.81095	10	INS	0	1	2427358	2427358	2427358
Sniffles2.DEL.FD4M0	385	-4.85027	2	DEL	4	1	2429162	2429779	2.42947e+06
Sniffles2.DEL.FD6M0	239	3.65176	3	DEL	2	1	2441042	2441092	2441067
Sniffles2.DEL.FD6M0	12249	-4.03584	7	DEL	0	1	2441042	2441092	2441067
Sniffles2.INS.F8AM0	386	-7.94248	9	INS	4	1	2442008	2442008	2442008
Sniffles2.INS.F8AM0	12309	-8.23987	10	INS	0	1	2442008	2442008	2442008
Sniffles2.DEL.FD7M0	387	-5.91936	2	DEL	4	1	2443160	2443866	2443513
Sniffles2.INS.F8CM0	240	-0.661641	3	INS	2	1	2444431	2444431	2444431
Sniffles2.INS.F8CM0	388	1.46815	10	INS	4	1	2444431	2444431	2444431
Sniffles2.INS.F8CM0	12506	0.194451	5	INS	0	1	2444431	2444431	2444431
Sniffles2.INS.F98M0	241	1.64597	11	INS	2	1	2461790	2461790	2461790
Sniffles2.DEL.FDAM0	389	-8.31109	9	DEL	4	1	2463859	2464914	2.46439e+06
Sniffles2.DEL.FDAM0	12772	-5.01268	10	DEL	0	1	2463859	2464914	2.46439e+06
Sniffles2.DEL.FDEM0	13156	-5.24502	7	DEL	0	1	2477132	2480329	2.47873e+06
Sniffles2.DEL.FE1M0	242	-2.35866	2	DEL	2	1	2480390	2481847	2.48112e+06
Sniffles2.DEL.FE1M0	13267	-3.71813	4	DEL	0	1	2480390	2481847	2.48112e+06
Sniffles2.INS.FB7M0	243	1.80225	4	INS	2	1	2486641	2486641	2486641
Sniffles2.INS.FB7M0	390	-6.49123	2	INS	4	1	2486641	2486641	2486641
Sniffles2.INS.FB7M0	13392	-5.01145	6	INS	0	1	2486641	2486641	2486641
Sniffles2.INS.FCBM0	244	-1.34351	1	INS	2	1	2493966	2493966	2493966
Sniffles2.INS.FCBM0	391	-6.28383	1	INS	4	1	2493966	2493966	2493966
Sniffles2.INS.FCBM0	13564	-4.65202	10	INS	0	1	2493966	2493966	2493966
Sniffles2.DEL.1059M0	245	-0.228963	7	DEL	2	1	2520336	2526212	2523274
Sniffles2.DEL.1059M0	392	-2.8965	9	DEL	4	1	2520336	2526212	2523274
Sniffles2.DEL.1059M0	14231	-2.68959	10	DEL	0	1	2520336	2526212	2523274
Sniffles2.INS.1018M0	393	-4.24708	5	INS	4	1	2527366	2527366	2527366
Sniffles2.INS.1018M0	14297	-2.77886	5	INS	0	1	2527366	2527366	2527366
Sniffles2.DEL.105FM0	246	4.3642	9	DEL	2	1	2531903	2537864	2.53488e+06
Sniffles2.DEL.105FM0	14357	-5.50413	10	DEL	0	1	2531903	2537864	2.53488e+06
Sniffles2.DEL.1066M0	394	-7.73391	3	DEL	4	1	2547856	2549783	2.54882e+06
Sniffles2.DEL.106CM0	395	-8.44194	9	DEL	4	1	2561499	2562785	2562142
Sniffles2.DEL.106CM0	14837	-2.45557	10	DEL	0	1	2561499	2562785	2562142
Sniffles2.INS.1034M0	396	-6.55159	2	INS	4	1	2565503	2565503	2565503
Sniffles2.INS.1034M0	14896	-1.72089	10	INS	0	1	2565503	2565503	2565503
Sniffles2.DEL.1070M0	398	-6.96891	10	DEL	4	1	2566651	2566941	2566796
Sniffles2.DEL.1070M0	15037	-8.71669	2	DEL	0	1	2566651	2566941	2566796
Sniffles2.DEL.106FM0	247	14.0989	7	DEL	2	1	2566113	2568169	2567141
Sniffles2.DEL.106FM0	397	-4.95735	7	DEL	4	1	2566113	2568169	2567141
Sniffles2.DEL.106FM0	14963	-2.502	7	DEL	0	1	2566113	2568169	2567141
Sniffles2.INS.1037M0	249	4.61525	4	INS	2	1	2568989	2568989	2568989
Sniffles2.INS.1038M0	248	-0.229552	7	INS	2	1	2568989	2568989	2568989
Sniffles2.INS.1038M0	15103	-0.702203	6	INS	0	1	2568989	2568989	2568989
Sniffles2.DEL.1075M0	399	-5.74469	2	DEL	4	1	2570479	2571921	2571200
Sniffles2.INS.103DM0	250	2.55324	9	INS	2	1	2572131	2572131	2572131
Sniffles2.INS.103DM0	15330	-7.36413	7	INS	0	1	2572131	2572131	2572131
Sniffles2.DEL.1079M0	400	-8.33449	2	DEL	4	1	2575260	2583133	2.5792e+06
Sniffles2.DEL.1079M0	15451	-7.32143	2	DEL	0	1	2575260	2583133	2.5792e+06
Sniffles2.INS.1043M0	251	2.43263	9	INS	2	1	2583668	2583668	2583668
Sniffles2.INS.1043M0	401	-1.78944	9	INS	4	1	2583668	2583668	2583668
Sniffles2.INS.1043M0	15514	-3.49602	5	INS	0	1	2583668	2583668	2583668
Sniffles2.DEL.107BM0	15582	-6.80446	2	DEL	0	1	2592633	2593508	2.59307e+06
Sniffles2.DEL.107CM0	402	-4.49737	2	DEL	4	1	2594615	2594858	2.59474e+06
Sniffles2.INS.104DM0	403	-8.0417	2	INS	4	1	2597091	2597091	2597091
Sniffles2.DEL.10CEM0	252	-3.24342	7	DEL	2	1	2600082	2602142	2601112
Sniffles2.DEL.10CEM0	404	-6.2251	10	DEL	4	1	2600082	2602142	2601112
Sniffles2.DEL.10CEM0	15866	-6.23305	6	DEL	0	1	2600082	2602142	2601112
Sniffles2.DEL.10D0M0	405	-8.33742	9	DEL	4	1	2602661	2605054	2.60386e+06
Sniffles2.DEL.10D1M0	406	-6.67602	2	DEL	4	1	2605163	2606421	2605792
Sniffles2.DEL.10D1M0	16033	-0.575138	10	DEL	0	1	2605163	2606421	2605792
Sniffles2.DEL.10D3M0	253	0.127222	3	DEL	2	1	2610235	2611716	2.61098e+06
Sniffles2.DEL.10D3M0	407	-1.7375	10	DEL	4	1	2610235	2611716	2.61098e+06
Sniffles2.DEL.10D3M0	16101	-4.36353	3	DEL	0	1	2610235	2611716	2.61098e+06
Sniffles2.DEL.10D7M0	255	2.03628	3	DEL	2	1	2612885	2623133	2618009
Sniffles2.DEL.10D7M0	409	-2.17157	7	DEL	4	1	2612885	2623133	2618009
Sniffles2.DEL.10D7M0	16336	-1.13404	2	DEL	0	1	2612885	2623133	2618009
Sniffles2.DEL.10DCM0	256	0.913593	11	DEL	2	1	2618789	2618904	2.61885e+06
Sniffles2.DEL.10DCM0	410	-9.18975	4	DEL	4	1	2618789	2618904	2.61885e+06
Sniffles2.DEL.10DCM0	16529	-7.69327	3	DEL	0	1	2618789	2618904	2.61885e+06
Sniffles2.DEL.10D6M0	254	-3.45413	3	DEL	2	1	2612814	2627572	2620193
Sniffles2.DEL.10D6M0	408	-6.45197	2	DEL	4	1	2612814	2627572	2620193
Sniffles2.DEL.10D6M0	16276	-3.05502	3	DEL	0	1	2612814	2627572	2620193
Sniffles2.DEL.10DDM0	257	0.482158	9	DEL	2	1	2627328	2627399	2.62736e+06
Sniffles2.DEL.10DDM0	411	-7.15787	4	DEL	4	1	2627328	2627399	2.62736e+06
Sniffles2.DEL.10DDM0	16588	-7.9547	10	DEL	0	1	2627328	2627399	2.62736e+06
Sniffles2.DEL.10E0M0	413	-8.51602	2	DEL	4	1	2634549	2634602	2.63458e+06
Sniffles2.DEL.10E0M0	16710	-6.9049	10	DEL	0	1	2634549	2634602	2.63458e+06
Sniffles2.DEL.10DFM0	258	2.84187	10	DEL	2	1	2632646	2644764	2638705
Sniffles2.DEL.10DFM0	412	-8.23585	4	DEL	4	1	2632646	2644764	2638705
Sniffles2.DEL.10DFM0	16652	-2.29831	1	DEL	0	1	2632646	2644764	2638705
Sniffles2.DEL.10E1M0	414	-2.35998	10	DEL	4	1	2639376	2641515	2.64045e+06
Sniffles2.DEL.10E1M0	16768	-2.86861	10	DEL	0	1	2639376	2641515	2.64045e+06
Sniffles2.DEL.10E2M0	415	-7.00886	4	DEL	4	1	2644192	2644261	2.64423e+06
Sniffles2.DEL.10E2M0	16818	-7.2445	7	DEL	0	1	2644192	2644261	2.64423e+06
Sniffles2.INS.10A1M0	259	3.55953	11	INS	2	1	2650031	2650031	2650031
Sniffles2.INS.10A1M0	416	-0.60362	11	INS	4	1	2650031	2650031	2650031
Sniffles2.INS.10A1M0	28	-1.11726	9	INS	0	1	2650031	2650031	2650031
Sniffles2.DEL.10E6M0	260	0.392527	11	DEL	2	1	2659471	2659528	2.6595e+06
Sniffles2.DEL.10E6M0	417	-3.47349	2	DEL	4	1	2659471	2659528	2.6595e+06
Sniffles2.DEL.10E6M0	81	-3.1705	1	DEL	0	1	2659471	2659528	2.6595e+06
Sniffles2.INS.10AAM0	418	-0.893313	5	INS	4	1	2663513	2663513	2663513
Sniffles2.INS.10AAM0	211	2.33308	5	INS	0	1	2663513	2663513	2663513
Sniffles2.DEL.10E8M0	261	4.90802	11	DEL	2	1	2673765	2673818	2.67379e+06
Sniffles2.DEL.10E8M0	419	-7.37584	7	DEL	4	1	2673765	2673818	2.67379e+06
Sniffles2.DEL.10E8M0	333	-6.6686	10	DEL	0	1	2673765	2673818	2.67379e+06
Sniffles2.DEL.10E9M0	262	1.01782	10	DEL	2	1	2683868	2684969	2.68442e+06
Sniffles2.DEL.10E9M0	420	-7.67227	2	DEL	4	1	2683868	2684969	2.68442e+06
Sniffles2.DEL.10E9M0	461	-7.70057	10	DEL	0	1	2683868	2684969	2.68442e+06
Sniffles2.INS.1101M0	421	-8.20043	2	INS	4	1	2713357	2713357	2713357
Sniffles2.INS.1101M0	965	-1.40049	7	INS	0	1	2713357	2713357	2713357
Sniffles2.INS.1103M0	422	-1.14264	4	INS	4	1	2713997	2713997	2713997
Sniffles2.INS.1106M0	263	-0.468741	2	INS	2	1	2717994	2717994	2717994
Sniffles2.INS.1106M0	423	-3.89046	6	INS	4	1	2717994	2717994	2717994
Sniffles2.INS.1106M0	1172	-3.86495	1	INS	0	1	2717994	2717994	2717994
Sniffles2.INS.111AM0	264	3.17023	9	INS	2	1	2729444	2729444	2729444
Sniffles2.DEL.1167M0	265	-3.88247	2	DEL	2	1	2732279	2732593	2732436
Sniffles2.DEL.1167M0	1707	-5.43414	1	DEL	0	1	2732279	2732593	2732436
Sniffles2.DEL.1169M0	424	-4.52517	9	DEL	4	1	2753310	2753361	2.75334e+06
Sniffles2.INS.1146M0	425	-3.08858	9	INS	4	1	2760239	2760239	2760239
Sniffles2.INS.1153M0	266	1.21469	3	INS	2	1	2778336	2778336	2778336
Sniffles2.INS.1153M0	426	-5.21176	2	INS	4	1	2778336	2778336	2778336
Sniffles2.INS.1153M0	2316	-3.20883	3	INS	0	1	2778336	2778336	2778336
Sniffles2.DEL.11EBM0	427	-4.67222	9	DEL	4	1	2799384	2799704	2799544
Sniffles2.DEL.11EBM0	2626	-4.07402	2	DEL	0	1	2799384	2799704	2799544
Sniffles2.INS.1198M0	267	2.74303	4	INS	2	1	2808061	2808061	2808061
Sniffles2.INS.1198M0	428	-0.727493	9	INS	4	1	2808061	2808061	2808061
Sniffles2.INS.1198M0	2766	-5.45188	6	INS	0	1	2808061	2808061	2808061
Sniffles2.INS.119BM0	429	0.0543952	2	INS	4	1	2810782	2810782	2810782
Sniffles2.INS.119BM0	2964	0.0842453	10	INS	0	1	2810782	2810782	2810782
Sniffles2.DEL.11EFM0	430	7.16853	5	DEL	4	1	2810891	2810940	2.81092e+06
Sniffles2.DEL.11EFM0	3038	1.33085	5	DEL	0	1	2810891	2810940	2.81092e+06
Sniffles2.DEL.11F0M0	431	2.06007	11	DEL	4	1	2812404	2812584	2812494
Sniffles2.INS.11A3M0	268	0.327559	4	INS	2	1	2815504	2815504	2815504
Sniffles2.INS.11A3M0	432	0.9762	11	INS	4	1	2815504	2815504	2815504
Sniffles2.INS.11A3M0	3169	3.0205	8	INS	0	1	2815504	2815504	2815504
Sniffles2.INS.11ADM0	433	-3.42553	3	INS	4	1	2820776	2820776	2820776
Sniffles2.INS.11ADM0	3238	-3.19631	3	INS	0	1	2820776	2820776	2820776
Sniffles2.DEL.11F4M0	434	-1.43076	2	DEL	4	1	2822893	2823003	2822948
Sniffles2.DEL.11F4M0	3419	2.06183	2	DEL	0	1	2822893	2823003	2822948
Sniffles2.INS.11AEM0	269	11.493	10	INS	2	1	2823067	2823067	2823067
Sniffles2.INS.11AEM0	435	-2.06405	6	INS	4	1	2823067	2823067	2823067
Sniffles2.INS.11AEM0	3472	-0.973545	9	INS	0	1	2823067	2823067	2823067
Sniffles2.INS.11B3M0	270	4.04768	4	INS	2	1	2828376	2828376	2828376
Sniffles2.INS.11B3M0	436	-1.40158	8	INS	4	1	2828376	2828376	2828376
Sniffles2.INS.11B3M0	3531	4.02888	8	INS	0	1	2828376	2828376	2828376
Sniffles2.INS.11B5M0	271	6.94576	9	INS	2	1	2831403	2831403	2831403
Sniffles2.INS.11DCM0	272	1.54119	1	INS	2	1	2871480	2871480	2871480
Sniffles2.INS.11DCM0	437	-5.25384	3	INS	4	1	2871480	2871480	2871480
Sniffles2.INS.11DCM0	4116	-4.4965	3	INS	0	1	2871480	2871480	2871480
Sniffles2.DEL.11FFM0	438	-7.89021	2	DEL	4	1	2877217	2888649	2882933
Sniffles2.DEL.11FFM0	4237	-3.90762	10	DEL	0	1	2877217	2888649	2882933
Sniffles2.DEL.1200M0	273	2.97446	7	DEL	2	1	2888742	2888820	2888781
Sniffles2.DEL.1200M0	439	-1.75269	6	DEL	4	1	2888742	2888820	2888781
Sniffles2.DEL.1200M0	4303	-2.89644	3	DEL	0	1	2888742	2888820	2888781
Sniffles2.INS.11E4M0	440	-3.24667	9	INS	4	1	2889531	2889531	2889531
Sniffles2.INS.11E4M0	4361	-3.96767	11	INS	0	1	2889531	2889531	2889531
Sniffles2.DEL.1279M0	441	-0.937291	4	DEL	4	1	2897893	2898054	2.89797e+06
Sniffles2.INS.1215M0	274	-2.03481	5	INS	2	1	2901533	2901533	2901533
Sniffles2.DEL.127AM0	442	-8.0366	2	DEL	4	1	2901924	2912825	2.90737e+06
Sniffles2.DEL.127AM0	4584	-1.52032	8	DEL	0	1	2901924	2912825	2.90737e+06
Sniffles2.INS.1216M0	443	-6.39187	6	INS	4	1	2913074	2913074	2913074
Sniffles2.DEL.1283M0	444	0.807089	9	DEL	4	1	2916862	2917182	2917022
Sniffles2.DEL.1287M0	445	-3.71147	9	DEL	4	1	2921075	2925360	2.92322e+06
Sniffles2.DEL.1287M0	4838	-4.641	3	DEL	0	1	2921075	2925360	2.92322e+06
Sniffles2.INS.1226M0	446	-2.98001	2	INS	4	1	2929702	2929702	2929702
Sniffles2.INS.1226M0	4955	-5.21758	3	INS	0	1	2929702	2929702	2929702
Sniffles2.DEL.128EM0	275	2.50491	10	DEL	2	1	2930427	2933006	2.93172e+06
Sniffles2.DEL.128EM0	447	-6.43879	2	DEL	4	1	2930427	2933006	2.93172e+06
Sniffles2.DEL.128EM0	5013	-3.8518	10	DEL	0	1	2930427	2933006	2.93172e+06
Sniffles2.DEL.1294M0	448	-4.97863	9	DEL	4	1	2936332	2941356	2938844
Sniffles2.DEL.1294M0	5129	-5.91489	3	DEL	0	1	2936332	2941356	2938844
Sniffles2.DEL.1297M0	449	-6.39929	10	DEL	4	1	2942619	2942937	2942778
Sniffles2.DEL.1297M0	5245	-5.62451	3	DEL	0	1	2942619	2942937	2942778
Sniffles2.INS.123DM0	450	-6.27009	2	INS	4	1	2946297	2946297	2946297
Sniffles2.INS.123DM0	5292	-5.61186	2	INS	0	1	2946297	2946297	2946297
Sniffles2.INS.1242M0	451	-5.64617	6	INS	4	1	2948774	2948774	2948774
Sniffles2.DEL.129EM0	452	-0.397526	2	DEL	4	1	2949183	2950211	2949697
Sniffles2.DEL.12A0M0	453	2.56437	11	DEL	4	1	2955287	2955518	2.9554e+06
Sniffles2.DEL.12A0M0	5597	6.26957	11	DEL	0	1	2955287	2955518	2.9554e+06
Sniffles2.INS.125AM0	454	-0.315081	3	INS	4	1	2968250	2968250	2968250
Sniffles2.DEL.12A5M0	276	-2.30392	6	DEL	2	1	2970505	2971571	2971038
Sniffles2.DEL.12A5M0	455	-7.1303	9	DEL	4	1	2970505	2971571	2971038
Sniffles2.DEL.12A5M0	6025	-7.11908	3	DEL	0	1	2970505	2971571	2971038
Sniffles2.INS.126AM0	456	-11.4516	9	INS	4	1	2983339	2983339	2983339
Sniffles2.INS.12E1M0	457	-5.52944	2	INS	4	1	2997900	2997900	2997900
Sniffles2.INS.12E8M0	458	-4.01198	2	INS	4	1	3001270	3001270	3001270
Sniffles2.INS.12F6M0	277	2.85758	10	INS	2	1	3012466	3012466	3012466
Sniffles2.INS.12F6M0	459	0.518019	10	INS	4	1	3012466	3012466	3012466
Sniffles2.INS.12F6M0	6974	8.26753	10	INS	0	1	3012466	3012466	3012466
Sniffles2.INS.12FDM0	7147	-0.758147	10	INS	0	1	3019992	3019992	3019992
Sniffles2.INS.1304M0	278	4.52071	3	INS	2	1	3022408	3022408	3022408
Sniffles2.INS.1304M0	7272	-2.49706	10	INS	0	1	3022408	3022408	3022408
Sniffles2.DEL.134FM0	279	-1.82247	8	DEL	2	1	3024291	3024347	3024319
Sniffles2.DEL.134FM0	460	-9.08342	11	DEL	4	1	3024291	3024347	3024319
Sniffles2.DEL.134FM0	7339	-8.4355	7	DEL	0	1	3024291	3024347	3024319
Sniffles2.INS.1312M0	461	-5.43639	9	INS	4	1	3032919	3032919	3032919
Sniffles2.DEL.1356M0	280	-2.88079	1	DEL	2	1	3037186	3037631	3.03741e+06
Sniffles2.DEL.1356M0	462	-4.96819	9	DEL	4	1	3037186	3037631	3.03741e+06
Sniffles2.DEL.1356M0	7513	-3.7074	4	DEL	0	1	3037186	3037631	3.03741e+06
Sniffles2.DEL.1358M0	463	-4.61109	9	DEL	4	1	3042435	3043202	3.04282e+06
Sniffles2.DEL.135BM0	464	-1.23974	7	DEL	4	1	3060198	3060248	3060223
Sniffles2.DEL.135BM0	7717	-1.8418	8	DEL	0	1	3060198	3060248	3060223
Sniffles2.DEL.135DM0	465	-8.18363	2	DEL	4	1	3066912	3068713	3.06781e+06
Sniffles2.DEL.135DM0	7924	-1.31885	10	DEL	0	1	3066912	3068713	3.06781e+06
Sniffles2.DEL.135EM0	281	-3.00268	10	DEL	2	1	3073352	3077982	3075667
Sniffles2.DEL.136EM0	466	-3.72171	9	DEL	4	1	3087894	3091757	3.08983e+06
Sniffles2.INS.1398M0	282	0.795767	3	INS	2	1	3107656	3107656	3107656
Sniffles2.INS.1398M0	467	2.28049	10	INS	4	1	3107656	3107656	3107656
Sniffles2.INS.1398M0	8620	-4.32442	10	INS	0	1	3107656	3107656	3107656
Sniffles2.INS.1396M0	283	-3.19957	3	INS	2	1	3111485	3111485	3111485
Sniffles2.INS.1396M0	468	0.531265	11	INS	4	1	3111485	3111485	3111485
Sniffles2.INS.1396M0	8677	-1.61594	2	INS	0	1	3111485	3111485	3111485
Sniffles2.DEL.13F7M0	284	-2.1671	2	DEL	2	1	3121378	3126591	3.12398e+06
Sniffles2.DEL.13F7M0	469	-6.60562	2	DEL	4	1	3121378	3126591	3.12398e+06
Sniffles2.DEL.13F7M0	8789	-5.70086	1	DEL	0	1	3121378	3126591	3.12398e+06
Sniffles2.DEL.13F8M0	470	0.873188	2	DEL	4	1	3127759	3127808	3.12778e+06
Sniffles2.INS.139EM0	471	-9.96254	2	INS	4	1	3129870	3129870	3129870
Sniffles2.INS.139EM0	8907	-9.36541	10	INS	0	1	3129870	3129870	3129870
Sniffles2.INS.13A5M0	285	-0.0543305	9	INS	2	1	3134572	3134572	3134572
Sniffles2.INS.13A5M0	472	-8.1364	9	INS	4	1	3134572	3134572	3134572
Sniffles2.INS.13B4M0	286	-1.02553	4	INS	2	1	3137894	3137894	3137894
Sniffles2.INS.13B4M0	473	-3.72921	5	INS	4	1	3137894	3137894	3137894
Sniffles2.INS.13B4M0	9225	-3.79875	5	INS	0	1	3137894	3137894	3137894
Sniffles2.DEL.13FDM0	474	-4.62767	6	DEL	4	1	3140027	3140347	3140187
Sniffles2.DEL.13FDM0	9296	-6.98629	2	DEL	0	1	3140027	3140347	3140187
Sniffles2.DEL.13FEM0	475	-8.37776	2	DEL	4	1	3141540	3144989	3.14326e+06
Sniffles2.DEL.13FEM0	9358	-7.95306	10	DEL	0	1	3141540	3144989	3.14326e+06
Sniffles2.INS.13BCM0	287	1.51513	11	INS	2	1	3147603	3147603	3147603
Sniffles2.INS.13BCM0	476	-5.34461	7	INS	4	1	3147603	3147603	3147603
Sniffles2.INS.13BCM0	9429	-5.44387	10	INS	0	1	3147603	3147603	3147603
Sniffles2.INS.13C3M0	288	0.206697	2	INS	2	1	3151459	3151459	3151459
Sniffles2.INS.13CBM0	289	0.898623	1	INS	2	1	3154096	3154096	3154096
Sniffles2.DEL.1404M0	478	-1.87997	2	DEL	4	1	3154314	3155433	3.15487e+06
Sniffles2.DEL.1404M0	9818	-2.13041	2	DEL	0	1	3154314	3155433	3.15487e+06
Sniffles2.DEL.1403M0	477	2.66261	4	DEL	4	1	3154305	3157012	3.15566e+06
Sniffles2.DEL.1403M0	9756	4.31866	2	DEL	0	1	3154305	3157012	3.15566e+06
Sniffles2.DEL.1405M0	479	-0.1931	4	DEL	4	1	3155448	3157014	3156231
Sniffles2.DEL.1405M0	9875	-0.504798	2	DEL	0	1	3155448	3157014	3156231
Sniffles2.INS.13CDM0	290	10.1502	6	INS	2	1	3160074	3160074	3160074
Sniffles2.INS.13CDM0	480	1.56327	5	INS	4	1	3160074	3160074	3160074
Sniffles2.INS.13CDM0	9936	2.86415	5	INS	0	1	3160074	3160074	3160074
Sniffles2.DEL.1406M0	291	-1.77778	10	DEL	2	1	3163858	3163919	3.16389e+06
Sniffles2.DEL.1406M0	481	-2.09067	2	DEL	4	1	3163858	3163919	3.16389e+06
Sniffles2.DEL.1406M0	10005	-2.61294	2	DEL	0	1	3163858	3163919	3.16389e+06
Sniffles2.INS.13D4M0	292	7.85681	10	INS	2	1	3164955	3164955	3164955
Sniffles2.INS.13D4M0	482	-0.520933	3	INS	4	1	3164955	3164955	3164955
Sniffles2.INS.13D4M0	10063	-0.944216	3	INS	0	1	3164955	3164955	3164955
Sniffles2.DEL.1408M0	293	5.20728	2	DEL	2	1	3166106	3166173	3.16614e+06
Sniffles2.DEL.1408M0	483	-4.54629	2	DEL	4	1	3166106	3166173	3.16614e+06
Sniffles2.DEL.1408M0	10129	-0.267902	3	DEL	0	1	3166106	3166173	3.16614e+06
Sniffles2.INS.13D8M0	294	0.265193	5	INS	2	1	3172046	3172046	3172046
Sniffles2.INS.13D8M0	484	-6.46609	2	INS	4	1	3172046	3172046	3172046
Sniffles2.INS.13D8M0	10183	-6.77398	5	INS	0	1	3172046	3172046	3172046
Sniffles2.INS.13DDM0	295	-2.14889	2	INS	2	1	3176583	3176583	3176583
Sniffles2.DEL.140CM0	485	-5.30707	7	DEL	4	1	3177541	3181666	3.1796e+06
Sniffles2.DEL.140CM0	10490	-0.0982835	7	DEL	0	1	3177541	3181666	3.1796e+06
Sniffles2.INS.13E1M0	296	4.75519	3	INS	2	1	3183832	3183832	3183832
Sniffles2.INS.13E1M0	486	-5.06218	1	INS	4	1	3183832	3183832	3183832
Sniffles2.INS.13E1M0	10619	-1.20141	1	INS	0	1	3183832	3183832	3183832
Sniffles2.DEL.1415M0	487	-2.64017	11	DEL	4	1	3185872	3186583	3.18623e+06
Sniffles2.DEL.1481M0	297	0.546692	8	DEL	2	1	3198785	3198842	3.19881e+06
Sniffles2.DEL.1482M0	488	2.20581	2	DEL	4	1	3199977	3200565	3200271
Sniffles2.DEL.1482M0	11059	-4.64002	2	DEL	0	1	3199977	3200565	3200271
Sniffles2.INS.142EM0	489	-0.852158	2	INS	4	1	3211524	3211524	3211524
Sniffles2.INS.142EM0	11122	-2.91836	2	INS	0	1	3211524	3211524	3211524
Sniffles2.INS.1430M0	298	4.78788	10	INS	2	1	3215558	3215558	3215558
Sniffles2.INS.1430M0	490	-3.79351	9	INS	4	1	3215558	3215558	3215558
Sniffles2.INS.1430M0	11181	-4.1693	7	INS	0	1	3215558	3215558	3215558
Sniffles2.DEL.1492M0	491	-2.68269	11	DEL	4	1	3230759	3230837	3230798
Sniffles2.INS.1444M0	299	0.74872	5	INS	2	1	3231458	3231458	3231458
Sniffles2.INS.1444M0	492	-7.5406	2	INS	4	1	3231458	3231458	3231458
Sniffles2.INS.1444M0	11434	-7.30353	7	INS	0	1	3231458	3231458	3231458
Sniffles2.INS.1446M0	300	-0.186865	6	INS	2	1	3232064	3232064	3232064
Sniffles2.INS.1446M0	493	-3.47659	4	INS	4	1	3232064	3232064	3232064
Sniffles2.INS.1446M0	11497	-3.49692	6	INS	0	1	3232064	3232064	3232064
Sniffles2.DEL.1497M0	494	-2.83135	2	DEL	4	1	3248496	3250841	3.24967e+06
Sniffles2.DEL.149AM0	301	1.22086	5	DEL	2	1	3252104	3252179	3.25214e+06
Sniffles2.DEL.149AM0	495	-5.8866	6	DEL	4	1	3252104	3252179	3.25214e+06
Sniffles2.DEL.149AM0	11893	-2.32614	3	DEL	0	1	3252104	3252179	3.25214e+06
Sniffles2.INS.145CM0	496	-2.06976	11	INS	4	1	3255026	3255026	3255026
Sniffles2.INS.145CM0	12013	-0.976687	11	INS	0	1	3255026	3255026	3255026
Sniffles2.INS.147AM0	302	-3.38917	6	INS	2	1	3280170	3280170	3280170
Sniffles2.INS.147AM0	497	-6.57612	4	INS	4	1	3280170	3280170	3280170
Sniffles2.INS.147AM0	12510	-4.75712	4	INS	0	1	3280170	3280170	3280170
Sniffles2.DEL.14A4M0	303	-3.02917	2	DEL	2	1	3289875	3290550	3.29021e+06
Sniffles2.DEL.14A4M0	498	-8.49933	2	DEL	4	1	3289875	3290550	3.29021e+06
Sniffles2.DEL.14A4M0	12705	-2.61421	10	DEL	0	1	3289875	3290550	3.29021e+06
Sniffles2.DEL.14A8M0	304	5.05532	4	DEL	2	1	3290824	3291376	3291100
Sniffles2.DEL.14A8M0	499	-7.00586	7	DEL	4	1	3290824	3291376	3291100
Sniffles2.DEL.14A8M0	12778	-7.49136	4	DEL	0	1	3290824	3291376	3291100
Sniffles2.INS.147FM0	500	-2.18137	7	INS	4	1	3297323	3297323	3297323
Sniffles2.DEL.1524M0	305	-3.21159	1	DEL	2	1	3305146	3305459	3.3053e+06
Sniffles2.DEL.1524M0	501	-5.77059	11	DEL	4	1	3305146	3305459	3.3053e+06
Sniffles2.DEL.1524M0	13033	-6.36007	6	DEL	0	1	3305146	3305459	3.3053e+06
Sniffles2.DEL.1525M0	306	-1.37862	11	DEL	2	1	3305490	3307244	3306367
Sniffles2.DEL.1525M0	502	-4.50859	2	DEL	4	1	3305490	3307244	3306367
Sniffles2.DEL.1525M0	13095	-2.20905	8	DEL	0	1	3305490	3307244	3306367
Sniffles2.DEL.1527M0	503	-2.29074	4	DEL	4	1	3315899	3315996	3.31595e+06
Sniffles2.DEL.1528M0	504	-4.42485	2	DEL	4	1	3316407	3317542	3.31697e+06
Sniffles2.DEL.1528M0	13333	3.08442	1	DEL	0	1	3316407	3317542	3.31697e+06
Sniffles2.DEL.1529M0	307	3.96423	11	DEL	2	1	3320345	3320593	3320469
Sniffles2.DEL.1529M0	505	-6.00933	2	DEL	4	1	3320345	3320593	3320469
Sniffles2.DEL.1529M0	13462	-3.6011	7	DEL	0	1	3320345	3320593	3320469
Sniffles2.INS.14CDM0	308	4.59769	9	INS	2	1	3321996	3321996	3321996
Sniffles2.INS.14CDM0	506	-7.28412	2	INS	4	1	3321996	3321996	3321996
Sniffles2.INS.14CDM0	13522	-0.143018	10	INS	0	1	3321996	3321996	3321996
Sniffles2.DEL.152CM0	507	-5.17388	4	DEL	4	1	3326072	3326321	3.3262e+06
Sniffles2.DEL.152CM0	13568	-3.04224	10	DEL	0	1	3326072	3326321	3.3262e+06
Sniffles2.DEL.1532M0	508	-6.04799	2	DEL	4	1	3334325	3334964	3.33464e+06
Sniffles2.DEL.1535M0	509	-8.19785	2	DEL	4	1	3349786	3351868	3350827
Sniffles2.INS.14F9M0	309	8.52674	3	INS	2	1	3364485	3364485	3364485
Sniffles2.INS.14F9M0	510	0.0850015	8	INS	4	1	3364485	3364485	3364485
Sniffles2.INS.14F9M0	10558	4.33189	11	INS	0	1	3364485	3364485	3364485
Sniffles2.DEL.1539M0	511	1.6842	5	DEL	4	1	3368629	3368911	3368770
Sniffles2.DEL.1539M0	10760	0.649968	1	DEL	0	1	3368629	3368911	3368770
Sniffles2.INS.1506M0	310	-2.84424	10	INS	2	1	3370208	3370208	3370208
Sniffles2.INS.1506M0	512	0.656852	3	INS	4	1	3370208	3370208	3370208
Sniffles2.INS.1506M0	10820	-1.87924	6	INS	0	1	3370208	3370208	3370208
Sniffles2.DEL.153DM0	513	2.52235	8	DEL	4	1	3373967	3374197	3374082
Sniffles2.DEL.153FM0	514	-6.88551	9	DEL	4	1	3375352	3380042	3377697
Sniffles2.DEL.153FM0	11305	-7.98325	7	DEL	0	1	3375352	3380042	3377697
Sniffles2.DEL.1544M0	515	-2.02613	2	DEL	4	1	3378891	3379957	3379424
Sniffles2.DEL.1544M0	11560	0.469781	2	DEL	0	1	3378891	3379957	3379424
Sniffles2.DEL.1548M0	516	-8.74597	9	DEL	4	1	3382901	3384242	3.38357e+06
Sniffles2.DEL.154AM0	517	-0.0204005	2	DEL	4	1	3390887	3391208	3.39105e+06
Sniffles2.DEL.154AM0	11894	0.4074	2	DEL	0	1	3390887	3391208	3.39105e+06
Sniffles2.INS.151CM0	518	-6.41713	2	INS	4	1	3391570	3391570	3391570
Sniffles2.INS.151CM0	12014	-6.21492	10	INS	0	1	3391570	3391570	3391570
Sniffles2.INS.1521M0	311	4.6482	2	INS	2	1	3394086	3394086	3394086
Sniffles2.INS.1521M0	519	1.09713	2	INS	4	1	3394086	3394086	3394086
Sniffles2.INS.1521M0	12147	0.394972	2	INS	0	1	3394086	3394086	3394086
Sniffles2.DEL.154DM0	312	0.439016	7	DEL	2	1	3396466	3396553	3.39651e+06
Sniffles2.DEL.154DM0	520	-8.88348	6	DEL	4	1	3396466	3396553	3.39651e+06
Sniffles2.DEL.154DM0	12314	-9.60968	7	DEL	0	1	3396466	3396553	3.39651e+06
Sniffles2.INS.1563M0	521	0.130258	2	INS	4	1	3402233	3402233	3402233
Sniffles2.DEL.15C9M0	522	-8.19354	2	DEL	4	1	3405384	3406172	3405778
Sniffles2.DEL.15C9M0	12708	-3.00497	7	DEL	0	1	3405384	3406172	3405778
Sniffles2.DEL.15CBM0	523	-6.40061	4	DEL	4	1	3406463	3409161	3407812
Sniffles2.INS.1570M0	524	-9.25104	2	INS	4	1	3413363	3413363	3413363
Sniffles2.INS.1570M0	12970	-9.56767	5	INS	0	1	3413363	3413363	3413363
Sniffles2.INS.1574M0	525	-2.9263	2	INS	4	1	3414454	3414454	3414454
Sniffles2.INS.1574M0	13034	-3.43538	2	INS	0	1	3414454	3414454	3414454
Sniffles2.INS.1577M0	313	1.28305	10	INS	2	1	3417119	3417119	3417119
Sniffles2.INS.1577M0	526	1.97402	7	INS	4	1	3417119	3417119	3417119
Sniffles2.INS.1577M0	13098	-1.35476	2	INS	0	1	3417119	3417119	3417119
Sniffles2.DEL.15D3M0	314	1.3139	11	DEL	2	1	3421921	3421992	3.42196e+06
Sniffles2.DEL.15D3M0	527	1.64957	7	DEL	4	1	3421921	3421992	3.42196e+06
Sniffles2.DEL.15D3M0	13217	-3.14527	9	DEL	0	1	3421921	3421992	3.42196e+06
Sniffles2.DEL.15D7M0	528	-6.37487	2	DEL	4	1	3432018	3436654	3434336
Sniffles2.DEL.15D7M0	13464	-4.05552	8	DEL	0	1	3432018	3436654	3434336
Sniffles2.INS.1589M0	315	-1.26655	10	INS	2	1	3440171	3440171	3440171
Sniffles2.INS.1589M0	529	-4.17722	9	INS	4	1	3440171	3440171	3440171
Sniffles2.INS.1589M0	13628	-2.97909	7	INS	0	1	3440171	3440171	3440171
Sniffles2.DEL.15DDM0	316	-2.02514	8	DEL	2	1	3443456	3443848	3443652
Sniffles2.DEL.15DDM0	530	-5.19363	2	DEL	4	1	3443456	3443848	3443652
Sniffles2.DEL.15DDM0	13801	-4.86637	2	DEL	0	1	3443456	3443848	3443652
Sniffles2.INS.1598M0	317	3.35952	10	INS	2	1	3447135	3447135	3447135
Sniffles2.INS.1598M0	531	-0.918727	2	INS	4	1	3447135	3447135	3447135
Sniffles2.INS.1598M0	13863	-2.97254	10	INS	0	1	3447135	3447135	3447135
Sniffles2.DEL.15DEM0	532	-6.52391	6	DEL	4	1	3447349	3455191	3451270
Sniffles2.DEL.15E9M0	533	0.726658	3	DEL	4	1	3461541	3461678	3.46161e+06
Sniffles2.DEL.15E9M0	14165	12.2315	3	DEL	0	1	3461541	3461678	3.46161e+06
Sniffles2.DEL.15EBM0	534	-2.75591	10	DEL	4	1	3463444	3464499	3.46397e+06
Sniffles2.DEL.15EBM0	14306	7.31204	10	DEL	0	1	3463444	3464499	3.46397e+06
Sniffles2.INS.15B2M0	318	-2.25321	2	INS	2	1	3471714	3471714	3471714
Sniffles2.INS.15B6M0	535	-6.44039	4	INS	4	1	3480757	3480757	3480757
Sniffles2.INS.15B6M0	14488	-6.27697	3	INS	0	1	3480757	3480757	3480757
Sniffles2.DEL.15F2M0	536	-2.74924	4	DEL	4	1	3482668	3482985	3.48283e+06
Sniffles2.DEL.15F2M0	14599	-1.11035	4	DEL	0	1	3482668	3482985	3.48283e+06
Sniffles2.DEL.15F9M0	319	4.62739	11	DEL	2	1	3494949	3495073	3495011
Sniffles2.DEL.15F9M0	537	-2.13352	10	DEL	4	1	3494949	3495073	3495011
Sniffles2.DEL.15F9M0	14724	-3.02342	10	DEL	0	1	3494949	3495073	3495011
Sniffles2.INS.1613M0	538	-6.52802	11	INS	4	1	3499579	3499579	3499579
Sniffles2.INS.1626M0	320	-2.24064	1	INS	2	1	3509768	3509768	3509768
Sniffles2.INS.1626M0	14968	-8.64851	6	INS	0	1	3509768	3509768	3509768
Sniffles2.INS.162DM0	321	-1.56766	3	INS	2	1	3511894	3511894	3511894
Sniffles2.DEL.16A5M0	322	-1.13515	7	DEL	2	1	3524785	3525849	3525317
Sniffles2.DEL.16A5M0	539	-2.93302	3	DEL	4	1	3524785	3525849	3525317
Sniffles2.DEL.16A5M0	15458	-4.59418	3	DEL	0	1	3524785	3525849	3525317
Sniffles2.DEL.16AFM0	323	-0.68603	1	DEL	2	1	3532501	3533109	3532805
Sniffles2.DEL.16AFM0	540	-5.19647	2	DEL	4	1	3532501	3533109	3532805
Sniffles2.DEL.16AFM0	15763	-6.31936	2	DEL	0	1	3532501	3533109	3532805
Sniffles2.DEL.16B0M0	324	-1.82943	6	DEL	2	1	3532916	3532987	3.53295e+06
Sniffles2.DEL.16B0M0	541	-7.87868	2	DEL	4	1	3532916	3532987	3.53295e+06
Sniffles2.DEL.16B0M0	15819	-4.11418	6	DEL	0	1	3532916	3532987	3.53295e+06
Sniffles2.DEL.16B1M0	542	-3.76917	11	DEL	4	1	3533333	3536773	3535053
Sniffles2.DEL.16B3M0	543	-6.59933	9	DEL	4	1	3538523	3539622	3.53907e+06
Sniffles2.INS.1656M0	325	1.03183	1	INS	2	1	3540058	3540058	3540058
Sniffles2.INS.1656M0	544	-1.34486	11	INS	4	1	3540058	3540058	3540058
Sniffles2.INS.1656M0	16043	-0.598813	8	INS	0	1	3540058	3540058	3540058
Sniffles2.DEL.16B6M0	545	-1.75899	9	DEL	4	1	3541388	3542614	3542001
Sniffles2.DEL.16B6M0	16107	-2.71683	11	DEL	0	1	3541388	3542614	3542001
Sniffles2.INS.165AM0	326	1.82956	3	INS	2	1	3542935	3542935	3542935
Sniffles2.INS.165AM0	546	-4.46341	9	INS	4	1	3542935	3542935	3542935
Sniffles2.INS.165AM0	16165	-2.65506	8	INS	0	1	3542935	3542935	3542935
Sniffles2.DEL.16BBM0	547	-4.237	2	DEL	4	1	3562788	3562957	3.56287e+06
Sniffles2.DEL.16BBM0	16535	-4.28705	4	DEL	0	1	3562788	3562957	3.56287e+06
Sniffles2.INS.166FM0	327	1.90457	5	INS	2	1	3563467	3563467	3563467
Sniffles2.INS.166FM0	548	0.423113	9	INS	4	1	3563467	3563467	3563467
Sniffles2.INS.166FM0	16594	-0.978595	3	INS	0	1	3563467	3563467	3563467
Sniffles2.DEL.16BCM0	549	2.72701	11	DEL	4	1	3564018	3564090	3564054
Sniffles2.DEL.16C0M0	550	-5.07856	2	DEL	4	1	3570266	3570904	3570585
Sniffles2.DEL.16C0M0	16884	-3.447	3	DEL	0	1	3570266	3570904	3570585
Sniffles2.INS.167DM0	328	-2.39148	1	INS	2	1	3571062	3571062	3571062
Sniffles2.DEL.16C3M0	551	-4.58168	4	DEL	4	1	3572043	3572961	3572502
Sniffles2.DEL.16C3M0	10303	-6.90707	4	DEL	0	1	3572043	3572961	3572502
Sniffles2.DEL.16C4M0	552	-6.31499	2	DEL	4	1	3573071	3573308	3.57319e+06
Sniffles2.INS.1684M0	329	-0.0728595	9	INS	2	1	3590934	3590934	3590934
Sniffles2.INS.1684M0	10762	-7.2215	10	INS	0	1	3590934	3590934	3590934
Sniffles2.DEL.16D2M0	553	-8.2468	2	DEL	4	1	3595227	3601370	3.5983e+06
Sniffles2.DEL.16D2M0	10825	1.99073	10	DEL	0	1	3595227	3601370	3.5983e+06
Sniffles2.INS.16EFM0	330	1.65599	4	INS	2	1	3609627	3609627	3609627
Sniffles2.INS.16EFM0	554	4.53903	3	INS	4	1	3609627	3609627	3609627
Sniffles2.INS.16EFM0	10943	1.03333	3	INS	0	1	3609627	3609627	3609627
Sniffles2.DEL.174FM0	555	-6.54712	2	DEL	4	1	3623248	3623894	3623571
Sniffles2.DEL.174FM0	11243	-2.08755	3	DEL	0	1	3623248	3623894	3623571
Sniffles2.INS.16F4M0	331	-2.62355	10	INS	2	1	3624444	3624444	3624444
Sniffles2.INS.16F4M0	556	2.77372	6	INS	4	1	3624444	3624444	3624444
Sniffles2.INS.16F4M0	11308	4.50545	6	INS	0	1	3624444	3624444	3624444
Sniffles2.INS.16FFM0	557	-10.7375	7	INS	4	1	3640533	3640533	3640533
Sniffles2.DEL.1759M0	11703	-4.37303	8	DEL	0	1	3641861	3644990	3.64343e+06
Sniffles2.DEL.175EM0	558	-1.76171	10	DEL	4	1	3647717	3648036	3.64788e+06
Sniffles2.DEL.175EM0	11835	-4.65064	10	DEL	0	1	3647717	3648036	3.64788e+06
Sniffles2.DEL.1760M0	332	-1.20151	2	DEL	2	1	3650018	3650331	3.65017e+06
Sniffles2.DEL.1760M0	559	2.89455	7	DEL	4	1	3650018	3650331	3.65017e+06
Sniffles2.DEL.1760M0	11953	1.11035	3	DEL	0	1	3650018	3650331	3.65017e+06
Sniffles2.INS.1707M0	560	-5.11073	9	INS	4	1	3651057	3651057	3651057
Sniffles2.DEL.1761M0	333	-2.91184	6	DEL	2	1	3651826	3653315	3.65257e+06
Sniffles2.DEL.176AM0	334	6.77197	11	DEL	2	1	3665080	3665129	3.6651e+06
Sniffles2.DEL.176AM0	561	-4.17111	2	DEL	4	1	3665080	3665129	3.6651e+06
Sniffles2.DEL.176AM0	12316	-5.1994	2	DEL	0	1	3665080	3665129	3.6651e+06
Sniffles2.INS.1715M0	335	9.58486	4	INS	2	1	3667007	3667007	3667007
Sniffles2.DEL.176DM0	336	0.4782	9	DEL	2	1	3677732	3678282	3678007
Sniffles2.DEL.176DM0	562	-4.94428	9	DEL	4	1	3677732	3678282	3678007
Sniffles2.DEL.176DM0	12643	-2.91448	10	DEL	0	1	3677732	3678282	3678007
Sniffles2.DEL.176EM0	563	3.60452	2	DEL	4	1	3689546	3689864	3689705
Sniffles2.DEL.176EM0	12906	2.80488	2	DEL	0	1	3689546	3689864	3689705
Sniffles2.INS.173EM0	564	-4.98381	2	INS	4	1	3691941	3691941	3691941
Sniffles2.INS.173EM0	12972	-5.17581	9	INS	0	1	3691941	3691941	3691941
Sniffles2.DEL.176FM0	565	-8.2354	9	DEL	4	1	3695063	3705382	3.70022e+06
Sniffles2.DEL.176FM0	13039	-7.60133	8	DEL	0	1	3695063	3705382	3.70022e+06
Sniffles2.INS.177CM0	337	0.612947	5	INS	2	1	3706434	3706434	3706434
Sniffles2.DEL.17F4M0	338	-4.10194	4	DEL	2	1	3711991	3714038	3.71301e+06
Sniffles2.DEL.17F4M0	566	-5.51386	2	DEL	4	1	3711991	3714038	3.71301e+06
Sniffles2.DEL.17F4M0	13220	-4.08551	8	DEL	0	1	3711991	3714038	3.71301e+06
Sniffles2.INS.1792M0	339	-0.807608	10	INS	2	1	3733966	3733966	3733966
Sniffles2.INS.1793M0	340	2.45688	2	INS	2	1	3735090	3735090	3735090
Sniffles2.INS.1793M0	567	-0.882761	3	INS	4	1	3735090	3735090	3735090
Sniffles2.INS.1793M0	10190	1.6176	3	INS	0	1	3735090	3735090	3735090
Sniffles2.DEL.17FAM0	341	-2.58123	10	DEL	2	1	3744042	3744330	3744186
Sniffles2.DEL.17FAM0	568	-2.08551	2	DEL	4	1	3744042	3744330	3744186
Sniffles2.DEL.17FAM0	10366	-4.87184	2	DEL	0	1	3744042	3744330	3744186
Sniffles2.DEL.17FDM0	569	4.38152	1	DEL	4	1	3748913	3749493	3749203
Sniffles2.DEL.17FFM0	570	-4.43794	2	DEL	4	1	3751184	3751556	3751370
Sniffles2.DEL.1801M0	571	-0.384367	7	DEL	4	1	3757597	3757837	3757717
Sniffles2.DEL.1801M0	10622	-4.21307	3	DEL	0	1	3757597	3757837	3757717
Sniffles2.INS.17BFM0	342	-3.28134	5	INS	2	1	3765883	3765883	3765883
Sniffles2.DEL.1802M0	572	-6.35691	7	DEL	4	1	3767321	3767580	3.76745e+06
Sniffles2.DEL.1802M0	10827	-5.61418	7	DEL	0	1	3767321	3767580	3.76745e+06
Sniffles2.DEL.1804M0	573	-6.48449	2	DEL	4	1	3774172	3774489	3.77433e+06
Sniffles2.DEL.1804M0	10887	-5.68492	2	DEL	0	1	3774172	3774489	3.77433e+06
Sniffles2.DEL.180AM0	343	1.75074	11	DEL	2	1	3792931	3793016	3.79297e+06
Sniffles2.DEL.180AM0	574	-5.66859	2	DEL	4	1	3792931	3793016	3.79297e+06
Sniffles2.DEL.180AM0	11309	-4.54494	11	DEL	0	1	3792931	3793016	3.79297e+06
Sniffles2.INS.181DM0	575	-6.70452	9	INS	4	1	3802704	3802704	3802704
Sniffles2.INS.181DM0	11378	-5.19375	10	INS	0	1	3802704	3802704	3802704
Sniffles2.INS.1838M0	344	7.43095	11	INS	2	1	3824779	3824779	3824779
Sniffles2.INS.1838M0	576	-0.984922	1	INS	4	1	3824779	3824779	3824779
Sniffles2.INS.1838M0	11838	-2.38657	4	INS	0	1	3824779	3824779	3824779
Sniffles2.DEL.1893M0	577	-2.44042	11	DEL	4	1	3832944	3832998	3832971
Sniffles2.DEL.1893M0	12020	-0.228521	11	DEL	0	1	3832944	3832998	3832971
Sniffles2.INS.184CM0	345	-1.47589	4	INS	2	1	3841009	3841009	3841009
Sniffles2.INS.184CM0	578	-7.46758	9	INS	4	1	3841009	3841009	3841009
Sniffles2.INS.184CM0	12152	-6.43355	1	INS	0	1	3841009	3841009	3841009
Sniffles2.DEL.1895M0	346	5.87424	5	DEL	2	1	3845357	3845406	3.84538e+06
Sniffles2.DEL.1895M0	579	-4.00235	9	DEL	4	1	3845357	3845406	3.84538e+06
Sniffles2.DEL.1895M0	12261	-2.06121	1	DEL	0	1	3845357	3845406	3.84538e+06
Sniffles2.INS.184FM0	580	-2.40431	9	INS	4	1	3846957	3846957	3846957
Sniffles2.INS.184FM0	12317	1.22041	11	INS	0	1	3846957	3846957	3846957
Sniffles2.INS.1850M0	347	-1.71744	9	INS	2	1	3847009	3847009	3847009
Sniffles2.DEL.189AM0	581	-8.36648	2	DEL	4	1	3857811	3858003	3857907
Sniffles2.DEL.189AM0	12449	-8.38514	3	DEL	0	1	3857811	3858003	3857907
Sniffles2.DEL.189CM0	348	-1.98735	4	DEL	2	1	3860112	3860250	3860181
Sniffles2.DEL.189CM0	582	-1.33121	11	DEL	4	1	3860112	3860250	3860181
Sniffles2.DEL.189CM0	12518	-1.51551	8	DEL	0	1	3860112	3860250	3860181
Sniffles2.DEL.189BM0	583	0.519079	9	DEL	4	1	3861174	3862236	3861705
Sniffles2.DEL.189BM0	12581	9.66828	11	DEL	0	1	3861174	3862236	3861705
Sniffles2.INS.186BM0	584	-0.857602	6	INS	4	1	3871563	3871563	3871563
Sniffles2.INS.186BM0	12973	-2.30307	8	INS	0	1	3871563	3871563	3871563
Sniffles2.DEL.18AEM0	585	-5.54426	11	DEL	4	1	3884930	3885653	3.88529e+06
Sniffles2.DEL.18B1M0	586	-9.87457	3	DEL	4	1	3887024	3887106	3887065
Sniffles2.DEL.18B1M0	13341	-6.63948	6	DEL	0	1	3887024	3887106	3887065
Sniffles2.DEL.18B0M0	349	-1.07278	6	DEL	2	1	3886376	3892425	3.8894e+06
Sniffles2.DEL.18B0M0	13275	-3.14189	3	DEL	0	1	3886376	3892425	3.8894e+06
Sniffles2.INS.18DAM0	350	1.40157	9	INS	2	1	3906402	3906402	3906402
Sniffles2.INS.18DAM0	13526	-7.65137	10	INS	0	1	3906402	3906402	3906402
Sniffles2.INS.18D9M0	587	3.89641	2	INS	4	1	3909136	3909136	3909136
Sniffles2.INS.18D9M0	13632	2.73074	2	INS	0	1	3909136	3909136	3909136
Sniffles2.INS.18DCM0	589	-0.427363	9	INS	4	1	3912547	3912547	3912547
Sniffles2.INS.18DCM0	13743	-5.64567	9	INS	0	1	3912547	3912547	3912547
Sniffles2.DEL.1925M0	351	2.9445	5	DEL	2	1	3912532	3912587	3.91256e+06
Sniffles2.DEL.1925M0	588	-2.93477	9	DEL	4	1	3912532	3912587	3.91256e+06
Sniffles2.DEL.1925M0	13688	0.968363	11	DEL	0	1	3912532	3912587	3.91256e+06
Sniffles2.INS.18E4M0	590	-2.78595	6	INS	4	1	3918615	3918615	3918615
Sniffles2.INS.18E4M0	13808	-4.55095	10	INS	0	1	3918615	3918615	3918615
Sniffles2.DEL.1926M0	352	2.74892	4	DEL	2	1	3927840	3927916	3927878
Sniffles2.DEL.1926M0	591	-7.87559	9	DEL	4	1	3927840	3927916	3927878
Sniffles2.DEL.1926M0	13868	-6.18673	10	DEL	0	1	3927840	3927916	3927878
Sniffles2.INS.18E9M0	353	-0.32966	8	INS	2	1	3937702	3937702	3937702
Sniffles2.INS.18E9M0	592	-1.4025	7	INS	4	1	3937702	3937702	3937702
Sniffles2.INS.18E9M0	14113	-4.26491	7	INS	0	1	3937702	3937702	3937702
Sniffles2.DEL.192DM0	593	-5.64171	7	DEL	4	1	3944985	3945039	3945012
Sniffles2.DEL.192DM0	14170	-5.49393	7	DEL	0	1	3944985	3945039	3945012
Sniffles2.INS.190DM0	594	-7.82274	9	INS	4	1	3985214	3985214	3985214
Sniffles2.INS.190DM0	14975	-5.63703	9	INS	0	1	3985214	3985214	3985214
Sniffles2.DEL.1940M0	354	-3.40004	11	DEL	2	1	3985318	3985632	3985475
Sniffles2.INS.190FM0	595	-6.0528	10	INS	4	1	3988191	3988191	3988191
Sniffles2.INS.1913M0	355	-0.530864	3	INS	2	1	3990578	3990578	3990578
Sniffles2.INS.1913M0	596	-3.83579	2	INS	4	1	3990578	3990578	3990578
Sniffles2.INS.1913M0	15171	-4.26234	10	INS	0	1	3990578	3990578	3990578
Sniffles2.DEL.1944M0	597	-6.07164	6	DEL	4	1	3996440	3996501	3.99647e+06
Sniffles2.INS.1956M0	356	-7.03108	11	INS	2	1	4002973	4002973	4002973
Sniffles2.INS.1956M0	598	-5.73724	10	INS	4	1	4002973	4002973	4002973
Sniffles2.INS.1956M0	15595	-5.21931	4	INS	0	1	4002973	4002973	4002973
Sniffles2.INS.1962M0	599	1.61838	1	INS	4	1	4005987	4005987	4005987
Sniffles2.INS.1962M0	15767	-4.21226	1	INS	0	1	4005987	4005987	4005987
Sniffles2.DEL.19EBM0	357	4.50571	11	DEL	2	1	4014386	4014443	4.01441e+06
Sniffles2.DEL.19EBM0	600	-4.0926	2	DEL	4	1	4014386	4014443	4.01441e+06
Sniffles2.DEL.19EBM0	15985	-5.82379	3	DEL	0	1	4014386	4014443	4.01441e+06
Sniffles2.DEL.19ECM0	601	-4.17095	11	DEL	4	1	4016309	4016923	4016616
Sniffles2.INS.1978M0	358	2.48106	4	INS	2	1	4026927	4026927	4026927
Sniffles2.INS.1978M0	602	-2.98744	3	INS	4	1	4026927	4026927	4026927
Sniffles2.INS.1978M0	16232	-3.43214	2	INS	0	1	4026927	4026927	4026927
Sniffles2.DEL.19EFM0	603	-2.56676	2	DEL	4	1	4027031	4028418	4.02772e+06
Sniffles2.DEL.19EFM0	16283	-3.52275	2	DEL	0	1	4027031	4028418	4.02772e+06
Sniffles2.DEL.19F1M0	604	-6.45762	2	DEL	4	1	4029436	4030116	4029776
Sniffles2.DEL.19F1M0	16346	-5.65046	1	DEL	0	1	4029436	4030116	4029776
Sniffles2.INS.198FM0	359	3.19362	2	INS	2	1	4044559	4044559	4044559
Sniffles2.INS.198FM0	16598	-4.69792	10	INS	0	1	4044559	4044559	4044559
Sniffles2.INS.1998M0	360	-4.04187	11	INS	2	1	4053091	4053091	4053091
Sniffles2.INS.1998M0	605	-0.620494	2	INS	4	1	4053091	4053091	4053091
Sniffles2.INS.1998M0	16830	-2.2467	11	INS	0	1	4053091	4053091	4053091
Sniffles2.INS.199DM0	361	3.48969	6	INS	2	1	4055054	4055054	4055054
Sniffles2.INS.199DM0	606	3.79653	7	INS	4	1	4055054	4055054	4055054
Sniffles2.INS.199DM0	16889	-1.3683	7	INS	0	1	4055054	4055054	4055054
Sniffles2.DEL.19FCM0	607	-9.21543	2	DEL	4	1	4058836	4058885	4.05886e+06
Sniffles2.DEL.19FCM0	154	-8.34791	10	DEL	0	1	4058836	4058885	4.05886e+06
Sniffles2.INS.19A4M0	362	-0.674132	6	INS	2	1	4060033	4060033	4060033
Sniffles2.INS.19A4M0	228	-1.9248	4	INS	0	1	4060033	4060033	4060033
Sniffles2.DEL.19FBM0	363	-1.12998	8	DEL	2	1	4060393	4060669	4060531
Sniffles2.DEL.19FBM0	286	-6.83171	3	DEL	0	1	4060393	4060669	4060531
Sniffles2.DEL.19FFM0	608	5.72493	4	DEL	4	1	4066803	4066869	4066836
Sniffles2.DEL.19FFM0	344	-1.85547	4	DEL	0	1	4066803	4066869	4066836
Sniffles2.DEL.1A02M0	609	-5.13955	7	DEL	4	1	4073184	4073525	4.07335e+06
Sniffles2.DEL.1A02M0	531	0.0647016	7	DEL	0	1	4073184	4073525	4.07335e+06
Sniffles2.INS.19BFM0	610	13.6197	9	INS	4	1	4073566	4073566	4073566
Sniffles2.INS.19BFM0	584	9.25918	9	INS	0	1	4073566	4073566	4073566
Sniffles2.INS.19C1M0	611	2.71799	8	INS	4	1	4075258	4075258	4075258
Sniffles2.INS.19C1M0	644	2.42722	11	INS	0	1	4075258	4075258	4075258
Sniffles2.DEL.1A05M0	364	-1.71475	7	DEL	2	1	4077920	4077976	4077948
Sniffles2.DEL.1A05M0	774	-6.12071	10	DEL	0	1	4077920	4077976	4077948
Sniffles2.DEL.1A06M0	612	-2.30467	9	DEL	4	1	4078804	4079461	4.07913e+06
Sniffles2.DEL.1A06M0	837	-2.43707	5	DEL	0	1	4078804	4079461	4.07913e+06
Sniffles2.DEL.1A07M0	613	-5.37433	2	DEL	4	1	4082853	4083439	4083146
Sniffles2.DEL.1A0AM0	365	-0.589981	10	DEL	2	1	4084022	4084133	4.08408e+06
Sniffles2.DEL.1A0AM0	614	-1.69654	2	DEL	4	1	4084022	4084133	4.08408e+06
Sniffles2.DEL.1A0AM0	1113	-0.598397	2	DEL	0	1	4084022	4084133	4.08408e+06
Sniffles2.INS.19D1M0	366	-3.02161	4	INS	2	1	4084969	4084969	4084969
Sniffles2.INS.19D1M0	615	-8.78383	2	INS	4	1	4084969	4084969	4084969
Sniffles2.INS.19D1M0	1245	-7.88666	2	INS	0	1	4084969	4084969	4084969
Sniffles2.DEL.1A09M0	616	-4.51723	9	DEL	4	1	4085290	4086053	4.08567e+06
Sniffles2.INS.19D5M0	617	-4.97869	3	INS	4	1	4087098	4087098	4087098
Sniffles2.DEL.1A0BM0	367	-4.19932	4	DEL	2	1	4088018	4088725	4.08837e+06
Sniffles2.DEL.1A0BM0	618	-5.29887	9	DEL	4	1	4088018	4088725	4.08837e+06
Sniffles2.DEL.1A0BM0	1466	-4.44732	3	DEL	0	1	4088018	4088725	4.08837e+06
Sniffles2.DEL.1A0CM0	368	0.974122	11	DEL	2	1	4089499	4089607	4089553
Sniffles2.DEL.1A0CM0	619	3.17423	1	DEL	4	1	4089499	4089607	4089553
Sniffles2.DEL.1A0CM0	1531	2.87434	5	DEL	0	1	4089499	4089607	4089553
Sniffles2.INS.19D9M0	620	-2.32511	11	INS	4	1	4091533	4091533	4091533
Sniffles2.INS.19D9M0	1595	-2.65746	2	INS	0	1	4091533	4091533	4091533
Sniffles2.DEL.1A0EM0	369	1.89792	8	DEL	2	1	4096660	4098241	4.09745e+06
Sniffles2.DEL.1A0EM0	621	-3.4537	7	DEL	4	1	4096660	4098241	4.09745e+06
Sniffles2.DEL.1A0EM0	1784	-4.12443	3	DEL	0	1	4096660	4098241	4.09745e+06
Sniffles2.DEL.1A8AM0	370	-0.330927	4	DEL	2	1	4104581	4104638	4.10461e+06
Sniffles2.DEL.1A8AM0	622	-5.44759	2	DEL	4	1	4104581	4104638	4.10461e+06
Sniffles2.DEL.1A8AM0	2026	-3.69543	7	DEL	0	1	4104581	4104638	4.10461e+06
Sniffles2.INS.1A2FM0	371	2.15259	9	INS	2	1	4107919	4107919	4107919
Sniffles2.INS.1A2FM0	623	-2.12233	2	INS	4	1	4107919	4107919	4107919
Sniffles2.INS.1A2FM0	2144	-3.67365	7	INS	0	1	4107919	4107919	4107919
Sniffles2.DEL.1A8DM0	624	-8.26557	11	DEL	4	1	4109927	4111339	4110633
Sniffles2.DEL.1A8DM0	2264	-8.80584	10	DEL	0	1	4109927	4111339	4110633
Sniffles2.DEL.1A8FM0	625	-8.13273	10	DEL	4	1	4111632	4111986	4111809
Sniffles2.DEL.1A8FM0	2326	-6.49229	10	DEL	0	1	4111632	4111986	4111809
Sniffles2.INS.1A38M0	627	-9.60907	4	INS	4	1	4120688	4120688	4120688
Sniffles2.INS.1A38M0	2509	-5.34929	4	INS	0	1	4120688	4120688	4120688
Sniffles2.DEL.1A92M0	626	-5.48752	9	DEL	4	1	4120563	4121307	4120935
Sniffles2.DEL.1A92M0	2452	-2.30169	9	DEL	0	1	4120563	4121307	4120935
Sniffles2.DEL.1A95M0	372	2.97982	6	DEL	2	1	4122809	4123205	4123007
Sniffles2.DEL.1A94M0	628	-6.1579	7	DEL	4	1	4123885	4126621	4125253
Sniffles2.DEL.1A94M0	2710	-2.44638	10	DEL	0	1	4123885	4126621	4125253
Sniffles2.DEL.1A97M0	629	3.203	2	DEL	4	1	4131591	4131827	4131709
Sniffles2.DEL.1A97M0	2913	3.352	2	DEL	0	1	4131591	4131827	4131709
Sniffles2.DEL.1A99M0	630	2.93959	11	DEL	4	1	4134500	4134564	4134532
Sniffles2.DEL.1A99M0	3184	2.4488	11	DEL	0	1	4134500	4134564	4134532
Sniffles2.DEL.1A98M0	631	-5.91667	2	DEL	4	1	4136320	4136637	4.13648e+06
Sniffles2.DEL.1A98M0	3251	-3.97055	1	DEL	0	1	4136320	4136637	4.13648e+06
Sniffles2.DEL.1A9FM0	632	-3.81169	2	DEL	4	1	4145184	4146417	4.1458e+06
Sniffles2.DEL.1A9FM0	3481	0.0790594	8	DEL	0	1	4145184	4146417	4.1458e+06
Sniffles2.DEL.1AA2M0	633	-5.14685	2	DEL	4	1	4147163	4147495	4147329
Sniffles2.DEL.1AA8M0	634	-7.78902	2	DEL	4	1	4158383	4164455	4161419
Sniffles2.DEL.1AA8M0	4131	4.2213	7	DEL	0	1	4158383	4164455	4161419
Sniffles2.DEL.1AB1M0	373	2.56201	11	DEL	2	1	4168971	4173901	4171436
Sniffles2.DEL.1AB1M0	635	-3.79901	2	DEL	4	1	4168971	4173901	4171436
Sniffles2.DEL.1AB1M0	4309	-5.93986	2	DEL	0	1	4168971	4173901	4171436
Sniffles2.DEL.1AB3M0	374	2.3227	4	DEL	2	1	4174003	4174919	4174461
Sniffles2.DEL.1AB3M0	4371	-4.92962	10	DEL	0	1	4174003	4174919	4174461
Sniffles2.DEL.1AB7M0	636	-6.0008	2	DEL	4	1	4176760	4182830	4179795
Sniffles2.DEL.1ABDM0	375	-0.790254	9	DEL	2	1	4183820	4183979	4.1839e+06
Sniffles2.DEL.1ABDM0	637	-4.57817	2	DEL	4	1	4183820	4183979	4.1839e+06
Sniffles2.DEL.1ABDM0	4661	-3.98512	10	DEL	0	1	4183820	4183979	4.1839e+06
Sniffles2.DEL.1ABCM0	638	-5.59942	2	DEL	4	1	4184552	4185205	4.18488e+06
Sniffles2.DEL.1ABCM0	4710	-2.28952	1	DEL	0	1	4184552	4185205	4.18488e+06
Sniffles2.DEL.1AC1M0	639	1.47142	8	DEL	4	1	4191863	4192153	4192008
Sniffles2.DEL.1AC3M0	640	-7.48248	4	DEL	4	1	4193285	4195149	4194217
Sniffles2.DEL.1B53M0	641	-5.3579	7	DEL	4	1	4209591	4209831	4209711
Sniffles2.DEL.1B56M0	642	-4.42236	2	DEL	4	1	4214539	4216229	4215384
Sniffles2.DEL.1B56M0	5352	-5.54999	6	DEL	0	1	4214539	4216229	4215384
Sniffles2.INS.1AF5M0	643	-5.87852	3	INS	4	1	4220859	4220859	4220859
Sniffles2.INS.1AF5M0	5475	0.384071	6	INS	0	1	4220859	4220859	4220859
Sniffles2.DEL.1B59M0	376	-1.70037	1	DEL	2	1	4231290	4231487	4.23139e+06
Sniffles2.DEL.1B59M0	5605	-1.43031	3	DEL	0	1	4231290	4231487	4.23139e+06
Sniffles2.INS.1B0DM0	377	-3.51985	10	INS	2	1	4248970	4248970	4248970
Sniffles2.INS.1B0DM0	644	-5.43972	2	INS	4	1	4248970	4248970	4248970
Sniffles2.INS.1B0DM0	5861	-4.12418	3	INS	0	1	4248970	4248970	4248970
Sniffles2.INS.1B0FM0	378	-1.44126	11	INS	2	1	4250357	4250357	4250357
Sniffles2.INS.1B0FM0	645	-6.61971	6	INS	4	1	4250357	4250357	4250357
Sniffles2.INS.1B0FM0	5926	-2.99753	6	INS	0	1	4250357	4250357	4250357
Sniffles2.INS.1B19M0	379	-0.792313	10	INS	2	1	4255443	4255443	4255443
Sniffles2.INS.1B19M0	6163	-8.39389	11	INS	0	1	4255443	4255443	4255443
Sniffles2.DEL.1B61M0	380	-3.88258	6	DEL	2	1	4256951	4257659	4257305
Sniffles2.DEL.1B61M0	646	-6.20125	2	DEL	4	1	4256951	4257659	4257305
Sniffles2.DEL.1B61M0	6281	-4.54053	1	DEL	0	1	4256951	4257659	4257305
Sniffles2.INS.1B26M0	647	-5.41974	6	INS	4	1	4264472	4264472	4264472
Sniffles2.INS.1B38M0	648	-6.32328	7	INS	4	1	4271632	4271632	4271632
Sniffles2.INS.1B3CM0	381	-3.75949	5	INS	2	1	4276441	4276441	4276441
Sniffles2.INS.1B3CM0	649	-7.5194	2	INS	4	1	4276441	4276441	4276441
Sniffles2.INS.1B3CM0	6671	-8.387	2	INS	0	1	4276441	4276441	4276441
Sniffles2.DEL.1B68M0	382	0.0747415	3	DEL	2	1	4276858	4277521	4.27719e+06
Sniffles2.INS.1B47M0	383	-1.66232	5	INS	2	1	4280542	4280542	4280542
Sniffles2.INS.1B47M0	650	-3.09243	2	INS	4	1	4280542	4280542	4280542
Sniffles2.INS.1B48M0	384	-2.4559	5	INS	2	1	4282413	4282413	4282413
Sniffles2.INS.1B48M0	651	-2.80093	4	INS	4	1	4282413	4282413	4282413
Sniffles2.INS.1B48M0	7095	-5.30398	4	INS	0	1	4282413	4282413	4282413
Sniffles2.DEL.1B6FM0	7348	-4.48307	2	DEL	0	1	4286894	4303514	4295204
Sniffles2.DEL.1B71M0	385	-3.04186	8	DEL	2	1	4286894	4305073	4.29598e+06
Sniffles2.DEL.1B71M0	7283	-5.17137	10	DEL	0	1	4286894	4305073	4.29598e+06
Sniffles2.DEL.1BEAM0	386	-5.43396	10	DEL	2	1	4303699	4305073	4304386
Sniffles2.DEL.1BEAM0	652	-4.36462	9	DEL	4	1	4303699	4305073	4304386
Sniffles2.DEL.1BEAM0	7406	-7.11377	6	DEL	0	1	4303699	4305073	4304386
Sniffles2.DEL.1BEBM0	653	-1.82556	2	DEL	4	1	4306181	4306343	4306262
Sniffles2.INS.1B94M0	388	-2.81551	8	INS	2	1	4323241	4323241	4323241
Sniffles2.INS.1B94M0	655	-6.65589	2	INS	4	1	4323241	4323241	4323241
Sniffles2.INS.1B94M0	7802	-5.49817	1	INS	0	1	4323241	4323241	4323241
Sniffles2.DEL.1BF8M0	387	1.53698	4	DEL	2	1	4323237	4323484	4.32336e+06
Sniffles2.DEL.1BF8M0	654	-3.62795	2	DEL	4	1	4323237	4323484	4.32336e+06
Sniffles2.DEL.1BF8M0	7734	-1.47833	2	DEL	0	1	4323237	4323484	4.32336e+06
Sniffles2.INS.1B95M0	656	-6.8804	2	INS	4	1	4323478	4323478	4323478
Sniffles2.INS.1B95M0	7877	-5.73644	2	INS	0	1	4323478	4323478	4323478
Sniffles2.DEL.1BF9M0	389	-1.20675	11	DEL	2	1	4324456	4324614	4324535
Sniffles2.DEL.1BFFM0	8107	-4.91988	10	DEL	0	1	4328630	4330555	4.32959e+06
Sniffles2.INS.1BA9M0	390	2.92254	6	INS	2	1	4343651	4343651	4343651
Sniffles2.INS.1BA9M0	657	0.0419565	1	INS	4	1	4343651	4343651	4343651
Sniffles2.INS.1BA9M0	8396	-2.55084	2	INS	0	1	4343651	4343651	4343651
Sniffles2.INS.1BCDM0	659	-5.412	6	INS	4	1	4376901	4376901	4376901
Sniffles2.DEL.1C0FM0	658	-8.30661	2	DEL	4	1	4374994	4379161	4.37708e+06
Sniffles2.DEL.1C0FM0	8918	-8.65684	10	DEL	0	1	4374994	4379161	4.37708e+06
Sniffles2.DEL.1C13M0	391	4.4129	5	DEL	2	1	4380898	4381218	4381058
Sniffles2.DEL.1C13M0	660	-0.818969	10	DEL	4	1	4380898	4381218	4381058
Sniffles2.DEL.1C13M0	9048	-3.14669	1	DEL	0	1	4380898	4381218	4381058
Sniffles2.DEL.1C14M0	661	-1.66261	4	DEL	4	1	4385870	4385994	4385932
Sniffles2.DEL.1C15M0	392	2.55874	4	DEL	2	1	4387172	4387486	4387329
Sniffles2.DEL.1C15M0	662	-4.61548	2	DEL	4	1	4387172	4387486	4387329
Sniffles2.DEL.1C15M0	9177	-1.92827	6	DEL	0	1	4387172	4387486	4387329
Sniffles2.INS.1BDEM0	663	0.364322	8	INS	4	1	4390568	4390568	4390568
Sniffles2.INS.1BDEM0	9241	-1.63221	10	INS	0	1	4390568	4390568	4390568
Sniffles2.INS.1BE3M0	393	-1.79256	2	INS	2	1	4394109	4394109	4394109
Sniffles2.INS.1BE3M0	664	0.323432	2	INS	4	1	4394109	4394109	4394109
Sniffles2.INS.1BE3M0	9374	-1.14047	2	INS	0	1	4394109	4394109	4394109
Sniffles2.DEL.1C8DM0	665	4.85408	10	DEL	4	1	4404516	4404762	4404639
Sniffles2.DEL.1C8FM0	666	-7.8288	9	DEL	4	1	4414514	4415413	4.41496e+06
Sniffles2.INS.1C3CM0	667	-0.918704	2	INS	4	1	4420888	4420888	4420888
Sniffles2.INS.1C3CM0	9826	-3.86941	2	INS	0	1	4420888	4420888	4420888
Sniffles2.DEL.1C91M0	668	-9.38498	2	DEL	4	1	4431328	4431642	4431485
Sniffles2.DEL.1C91M0	10072	-0.646431	10	DEL	0	1	4431328	4431642	4431485
Sniffles2.INS.1C58M0	394	3.11599	4	INS	2	1	4437646	4437646	4437646
Sniffles2.INS.1C58M0	669	-3.72605	10	INS	4	1	4437646	4437646	4437646
Sniffles2.INS.1C58M0	10309	-3.65354	10	INS	0	1	4437646	4437646	4437646
Sniffles2.INS.1C5DM0	395	2.34308	1	INS	2	1	4438236	4438236	4438236
Sniffles2.INS.1C5DM0	10373	-0.941952	2	INS	0	1	4438236	4438236	4438236
Sniffles2.INS.1C5CM0	396	-2.06987	2	INS	2	1	4438819	4438819	4438819
Sniffles2.INS.1C5CM0	670	1.76276	5	INS	4	1	4438819	4438819	4438819
Sniffles2.INS.1C5CM0	10437	1.79093	5	INS	0	1	4438819	4438819	4438819
Sniffles2.DEL.1C98M0	397	2.54081	9	DEL	2	1	4439086	4440991	4.44004e+06
Sniffles2.DEL.1C98M0	10499	-5.5943	6	DEL	0	1	4439086	4440991	4.44004e+06
Sniffles2.DEL.1C9AM0	671	9.94587	1	DEL	4	1	4441333	4442002	4.44167e+06
Sniffles2.DEL.1C9BM0	672	-5.16822	9	DEL	4	1	4442471	4448273	4445372
Sniffles2.DEL.1CA3M0	673	-0.667511	1	DEL	4	1	4452491	4454158	4.45332e+06
Sniffles2.INS.1C7DM0	398	5.6039	4	INS	2	1	4487845	4487845	4487845
Sniffles2.INS.1C7DM0	674	-2.93422	2	INS	4	1	4487845	4487845	4487845
Sniffles2.INS.1C7DM0	11131	-3.83983	2	INS	0	1	4487845	4487845	4487845
Sniffles2.DEL.1CA8M0	675	-8.62114	7	DEL	4	1	4491659	4491725	4491692
Sniffles2.DEL.1CA8M0	11189	-4.66818	7	DEL	0	1	4491659	4491725	4491692
Sniffles2.DEL.1CA9M0	400	0.905774	4	DEL	2	1	4493570	4494431	4.494e+06
Sniffles2.DEL.1CA9M0	677	-3.08223	2	DEL	4	1	4493570	4494431	4.494e+06
Sniffles2.DEL.1CA9M0	11384	5.95683	3	DEL	0	1	4493570	4494431	4.494e+06
Sniffles2.INS.1C84M0	678	-11.503	2	INS	4	1	4494760	4494760	4494760
Sniffles2.INS.1C83M0	401	-0.87883	5	INS	2	1	4495283	4495283	4495283
Sniffles2.INS.1C83M0	679	-3.75691	8	INS	4	1	4495283	4495283	4495283
Sniffles2.INS.1C83M0	11507	-2.72479	8	INS	0	1	4495283	4495283	4495283
Sniffles2.INS.1C85M0	402	-4.67643	10	INS	2	1	4495491	4495491	4495491
Sniffles2.INS.1C85M0	11570	-8.7441	3	INS	0	1	4495491	4495491	4495491
Sniffles2.DEL.1CADM0	680	-11.7051	2	DEL	4	1	4495977	4496202	4.49609e+06
Sniffles2.DEL.1CAAM0	399	-4.95213	7	DEL	2	1	4493051	4499434	4.49624e+06
Sniffles2.DEL.1CAAM0	676	-7.61956	6	DEL	4	1	4493051	4499434	4.49624e+06
Sniffles2.DEL.1CAAM0	11316	-6.43093	10	DEL	0	1	4493051	4499434	4.49624e+06
Sniffles2.INS.1C89M0	403	-2.08994	6	INS	2	1	4496550	4496550	4496550
Sniffles2.INS.1C89M0	681	-6.61467	10	INS	4	1	4496550	4496550	4496550
Sniffles2.INS.1C89M0	11709	-5.88036	10	INS	0	1	4496550	4496550	4496550
Sniffles2.DEL.1D26M0	683	-8.84093	9	DEL	4	1	4502349	4502472	4.50241e+06
Sniffles2.DEL.1D26M0	11846	-8.27074	1	DEL	0	1	4502349	4502472	4.50241e+06
Sniffles2.INS.1CC0M0	684	-8.62157	9	INS	4	1	4502621	4502621	4502621
Sniffles2.INS.1CC0M0	11904	-8.50093	1	INS	0	1	4502621	4502621	4502621
Sniffles2.DEL.1D25M0	404	-3.24276	2	DEL	2	1	4501850	4504075	4.50296e+06
Sniffles2.DEL.1D25M0	682	-7.8288	2	DEL	4	1	4501850	4504075	4.50296e+06
Sniffles2.DEL.1D25M0	11769	-7.59173	8	DEL	0	1	4501850	4504075	4.50296e+06
Sniffles2.INS.1CC6M0	405	-0.354047	4	INS	2	1	4509865	4509865	4509865
Sniffles2.INS.1CC6M0	685	2.73778	2	INS	4	1	4509865	4509865	4509865
Sniffles2.INS.1CC6M0	12027	0.0573318	2	INS	0	1	4509865	4509865	4509865
Sniffles2.INS.1CD3M0	686	-0.628116	6	INS	4	1	4522342	4522342	4522342
Sniffles2.INS.1CD3M0	12455	-0.345889	6	INS	0	1	4522342	4522342	4522342
Sniffles2.DEL.1D30M0	406	-0.758895	9	DEL	2	1	4533273	4536336	4.5348e+06
Sniffles2.DEL.1D30M0	687	-7.15765	2	DEL	4	1	4533273	4536336	4.5348e+06
Sniffles2.DEL.1D30M0	12524	-6.78059	7	DEL	0	1	4533273	4536336	4.5348e+06
Sniffles2.DEL.1D31M0	688	-4.88871	2	DEL	4	1	4537221	4537355	4537288
Sniffles2.INS.1CEAM0	407	0.371186	10	INS	2	1	4538497	4538497	4538497
Sniffles2.INS.1CEAM0	689	-6.99521	2	INS	4	1	4538497	4538497	4538497
Sniffles2.INS.1CEAM0	12792	-5.3635	10	INS	0	1	4538497	4538497	4538497
Sniffles2.DEL.1D34M0	690	-8.44323	2	DEL	4	1	4543920	4550076	4546998
Sniffles2.DEL.1D34M0	12915	-7.34565	1	DEL	0	1	4543920	4550076	4546998
Sniffles2.DEL.1D3BM0	691	-4.65529	6	DEL	4	1	4550432	4550589	4.55051e+06
Sniffles2.DEL.1D3DM0	692	-7.76805	2	DEL	4	1	4550642	4551591	4.55112e+06
Sniffles2.INS.1CF3M0	693	-8.88424	9	INS	4	1	4554692	4554692	4554692
Sniffles2.INS.1CF3M0	13109	-9.94462	10	INS	0	1	4554692	4554692	4554692
Sniffles2.INS.1D0CM0	408	-3.03322	9	INS	2	1	4569050	4569050	4569050
Sniffles2.INS.1D0CM0	13471	-4.22854	6	INS	0	1	4569050	4569050	4569050
Sniffles2.INS.1D08M0	409	5.77349	2	INS	2	1	4570792	4570792	4570792
Sniffles2.INS.1D08M0	694	-3.46305	7	INS	4	1	4570792	4570792	4570792
Sniffles2.INS.1D08M0	13574	-3.16121	7	INS	0	1	4570792	4570792	4570792
Sniffles2.DEL.1D43M0	410	3.59022	2	DEL	2	1	4571553	4575321	4573437
Sniffles2.DEL.1D43M0	695	-4.11081	7	DEL	4	1	4571553	4575321	4573437
Sniffles2.DEL.1D43M0	13638	-3.93459	2	DEL	0	1	4571553	4575321	4573437
Sniffles2.INS.1D0FM0	411	5.75325	5	INS	2	1	4577235	4577235	4577235
Sniffles2.INS.1D0FM0	13694	0.316363	3	INS	0	1	4577235	4577235	4577235
Sniffles2.INS.1D11M0	412	0.747473	2	INS	2	1	4584463	4584463	4584463
Sniffles2.INS.1D11M0	696	-4.49166	11	INS	4	1	4584463	4584463	4584463
Sniffles2.INS.1D11M0	13752	-2.22541	4	INS	0	1	4584463	4584463	4584463
Sniffles2.INS.1D12M0	697	-6.01766	9	INS	4	1	4586833	4586833	4586833
Sniffles2.INS.1D12M0	13815	-4.41098	9	INS	0	1	4586833	4586833	4586833
Sniffles2.DEL.1D45M0	698	2.05604	2	DEL	4	1	4588679	4588739	4588709
Sniffles2.DEL.1D45M0	13874	0.422611	2	DEL	0	1	4588679	4588739	4588709
Sniffles2.DEL.1D46M0	413	0.599731	10	DEL	2	1	4591611	4591682	4.59165e+06
Sniffles2.DEL.1D46M0	699	-3.56777	7	DEL	4	1	4591611	4591682	4.59165e+06
Sniffles2.DEL.1D46M0	14064	-3.90349	3	DEL	0	1	4591611	4591682	4.59165e+06
Sniffles2.DEL.1DC4M0	700	-3.99999	10	DEL	4	1	4607474	4607548	4607511
Sniffles2.DEL.1DC4M0	14175	-6.18625	7	DEL	0	1	4607474	4607548	4607511
Sniffles2.INS.1D67M0	414	12.7347	9	INS	2	1	4611891	4611891	4611891
Sniffles2.INS.1D67M0	14318	5.3386	3	INS	0	1	4611891	4611891	4611891
Sniffles2.INS.1D75M0	701	-3.17719	7	INS	4	1	4618656	4618656	4618656
Sniffles2.INS.1D75M0	14497	-3.88049	7	INS	0	1	4618656	4618656	4618656
Sniffles2.INS.1D77M0	702	-6.20713	2	INS	4	1	4618668	4618668	4618668
Sniffles2.INS.1D77M0	14605	-5.65651	7	INS	0	1	4618668	4618668	4618668
Sniffles2.INS.1D79M0	415	1.86819	9	INS	2	1	4629803	4629803	4629803
Sniffles2.INS.1D79M0	703	-7.30166	2	INS	4	1	4629803	4629803	4629803
Sniffles2.INS.1D79M0	14733	-6.95193	7	INS	0	1	4629803	4629803	4629803
Sniffles2.INS.1D80M0	416	-6.66767	4	INS	2	1	4634618	4634618	4634618
Sniffles2.INS.1D80M0	14858	-6.22123	4	INS	0	1	4634618	4634618	4634618
Sniffles2.DEL.1DDBM0	704	-4.76088	7	DEL	4	1	4642683	4643772	4.64323e+06
Sniffles2.DEL.1DDBM0	14913	-4.71154	1	DEL	0	1	4642683	4643772	4.64323e+06
Sniffles2.DEL.1DDDM0	705	-3.82783	9	DEL	4	1	4654184	4654431	4.65431e+06
Sniffles2.DEL.1DDDM0	15050	-1.22434	11	DEL	0	1	4654184	4654431	4.65431e+06
Sniffles2.DEL.1DDEM0	417	-5.21128	5	DEL	2	1	4655665	4656351	4656008
Sniffles2.DEL.1DDEM0	706	-8.1965	2	DEL	4	1	4655665	4656351	4656008
Sniffles2.DEL.1DDEM0	15120	-9.72588	2	DEL	0	1	4655665	4656351	4656008
Sniffles2.DEL.1DE1M0	418	0.0361403	8	DEL	2	1	4659246	4659407	4.65933e+06
Sniffles2.DEL.1DE1M0	707	-4.2794	10	DEL	4	1	4659246	4659407	4.65933e+06
Sniffles2.DEL.1DE1M0	15241	-2.10087	2	DEL	0	1	4659246	4659407	4.65933e+06
Sniffles2.DEL.1DE3M0	419	1.33243	10	DEL	2	1	4659940	4661059	4.6605e+06
Sniffles2.DEL.1DE3M0	708	-2.94897	6	DEL	4	1	4659940	4661059	4.6605e+06
Sniffles2.DEL.1DE3M0	15289	-0.987636	6	DEL	0	1	4659940	4661059	4.6605e+06
Sniffles2.DEL.1DE2M0	709	1.39367	3	DEL	4	1	4661346	4661512	4661429
Sniffles2.DEL.1DE4M0	710	-5.26965	4	DEL	4	1	4661949	4663031	4662490
Sniffles2.INS.1D99M0	420	1.25105	6	INS	2	1	4663152	4663152	4663152
Sniffles2.INS.1D99M0	711	-7.24668	6	INS	4	1	4663152	4663152	4663152
Sniffles2.INS.1D99M0	15470	-8.86188	10	INS	0	1	4663152	4663152	4663152
Sniffles2.DEL.1DE8M0	421	-1.93741	10	DEL	2	1	4676860	4677994	4677427
Sniffles2.DEL.1DE8M0	712	-4.06739	2	DEL	4	1	4676860	4677994	4677427
Sniffles2.DEL.1DE8M0	15775	-3.47343	3	DEL	0	1	4676860	4677994	4677427
Sniffles2.INS.1DAFM0	422	9.74991	9	INS	2	1	4678668	4678668	4678668
Sniffles2.DEL.1DEAM0	423	1.87665	8	DEL	2	1	4678705	4678874	4.67879e+06
Sniffles2.DEL.1DEAM0	713	-3.12846	3	DEL	4	1	4678705	4678874	4.67879e+06
Sniffles2.DEL.1DEAM0	15936	-2.63366	9	DEL	0	1	4678705	4678874	4.67879e+06
Sniffles2.DEL.1DEEM0	424	5.04657	9	DEL	2	1	4681078	4682281	4.68168e+06
Sniffles2.DEL.1DEEM0	714	-9.04799	10	DEL	4	1	4681078	4682281	4.68168e+06
Sniffles2.DEL.1DEEM0	16055	-2.86559	10	DEL	0	1	4681078	4682281	4.68168e+06
Sniffles2.INS.1E1CM0	715	-5.2391	11	INS	4	1	4706675	4706675	4706675
Sniffles2.INS.1E1CM0	16541	-6.11418	3	INS	0	1	4706675	4706675	4706675
Sniffles2.DEL.1E93M0	716	-3.91205	2	DEL	4	1	4711725	4711895	4711810
Sniffles2.DEL.1E97M0	16896	-1.5628	10	DEL	0	1	4714910	4715147	4.71503e+06
Sniffles2.DEL.1E98M0	717	-4.80589	5	DEL	4	1	4718182	4718357	4.71827e+06
Sniffles2.INS.1E31M0	718	-2.08742	9	INS	4	1	4720928	4720928	4720928
Sniffles2.INS.1E31M0	17072	-3.93219	11	INS	0	1	4720928	4720928	4720928
Sniffles2.DEL.1E9AM0	719	-3.91423	2	DEL	4	1	4721852	4722777	4.72231e+06
Sniffles2.DEL.1E9AM0	17130	-4.9014	3	DEL	0	1	4721852	4722777	4.72231e+06
Sniffles2.DEL.1E9BM0	720	0.629896	10	DEL	4	1	4727267	4727325	4727296
Sniffles2.DEL.1E9BM0	17190	4.24999	10	DEL	0	1	4727267	4727325	4727296
Sniffles2.INS.1E43M0	425	-0.134063	11	INS	2	1	4732769	4732769	4732769
Sniffles2.INS.1E43M0	721	-6.2483	9	INS	4	1	4732769	4732769	4732769
Sniffles2.INS.1E43M0	17255	-4.23889	7	INS	0	1	4732769	4732769	4732769
Sniffles2.DEL.1E9DM0	426	4.38295	1	DEL	2	1	4744744	4744793	4.74477e+06
Sniffles2.DEL.1E9DM0	17424	-4.01807	2	DEL	0	1	4744744	4744793	4.74477e+06
Sniffles2.INS.1E4CM0	427	5.73155	7	INS	2	1	4752555	4752555	4752555
Sniffles2.INS.1E4CM0	722	0.499943	9	INS	4	1	4752555	4752555	4752555
Sniffles2.INS.1E4CM0	17540	-0.671406	2	INS	0	1	4752555	4752555	4752555
Sniffles2.DEL.1E9EM0	428	6.58121	7	DEL	2	1	4754566	4755849	4.75521e+06
Sniffles2.DEL.1E9EM0	723	-5.4472	6	DEL	4	1	4754566	4755849	4.75521e+06
Sniffles2.DEL.1E9EM0	17601	-1.29837	10	DEL	0	1	4754566	4755849	4.75521e+06
Sniffles2.DEL.1E9FM0	724	-4.8969	8	DEL	4	1	4755590	4755658	4755624
Sniffles2.DEL.1E9FM0	17667	5.69066	10	DEL	0	1	4755590	4755658	4755624
Sniffles2.INS.1E63M0	429	-0.809586	9	INS	2	1	4767365	4767365	4767365
Sniffles2.INS.1E63M0	725	1.58934	8	INS	4	1	4767365	4767365	4767365
Sniffles2.INS.1E63M0	17900	-3.67698	8	INS	0	1	4767365	4767365	4767365
Sniffles2.DEL.1EA4M0	726	-5.68711	9	DEL	4	1	4767495	4768694	4.76809e+06
Sniffles2.INS.1E69M0	430	1.90205	4	INS	2	1	4772192	4772192	4772192
Sniffles2.DEL.1EA5M0	431	-4.44733	5	DEL	2	1	4772533	4772626	4.77258e+06
Sniffles2.DEL.1EA5M0	727	-1.12743	1	DEL	4	1	4772533	4772626	4.77258e+06
Sniffles2.DEL.1EA5M0	18219	-3.94634	1	DEL	0	1	4772533	4772626	4.77258e+06
Sniffles2.DEL.1F19M0	432	3.54569	3	DEL	2	1	4802338	4803272	4802805
Sniffles2.DEL.1F19M0	728	-4.84604	7	DEL	4	1	4802338	4803272	4802805
Sniffles2.DEL.1F19M0	18730	-2.30771	3	DEL	0	1	4802338	4803272	4802805
Sniffles2.DEL.1F1AM0	433	-0.68332	5	DEL	2	1	4803297	4803464	4.80338e+06
Sniffles2.DEL.1F1AM0	729	-1.98806	3	DEL	4	1	4803297	4803464	4.80338e+06
Sniffles2.DEL.1F1AM0	18788	-0.612832	3	DEL	0	1	4803297	4803464	4.80338e+06
Sniffles2.INS.1ED0M0	730	-5.57256	5	INS	4	1	4813120	4813120	4813120
Sniffles2.INS.1ED0M0	19036	-6.38768	1	INS	0	1	4813120	4813120	4813120
Sniffles2.DEL.1F22M0	434	-3.76607	5	DEL	2	1	4813501	4813616	4.81356e+06
Sniffles2.DEL.1F22M0	731	-4.06403	5	DEL	4	1	4813501	4813616	4.81356e+06
Sniffles2.DEL.1F22M0	19100	-3.50872	2	DEL	0	1	4813501	4813616	4.81356e+06
Sniffles2.INS.1ED9M0	435	-2.54631	5	INS	2	1	4829069	4829069	4829069
Sniffles2.INS.1ED9M0	732	-3.96212	4	INS	4	1	4829069	4829069	4829069
Sniffles2.INS.1ED9M0	19343	-2.10431	1	INS	0	1	4829069	4829069	4829069
Sniffles2.DEL.1F28M0	733	-7.42895	9	DEL	4	1	4829379	4830972	4.83018e+06
Sniffles2.DEL.1F2CM0	436	0.889982	6	DEL	2	1	4835992	4846734	4841363
Sniffles2.DEL.1F2CM0	734	-8.26436	2	DEL	4	1	4835992	4846734	4841363
Sniffles2.DEL.1F2CM0	19522	-7.13855	8	DEL	0	1	4835992	4846734	4841363
Sniffles2.DEL.1F33M0	437	2.80183	6	DEL	2	1	4848372	4848474	4848423
Sniffles2.DEL.1F33M0	735	-1.6871	4	DEL	4	1	4848372	4848474	4848423
Sniffles2.DEL.1F33M0	19696	-4.15579	4	DEL	0	1	4848372	4848474	4848423
Sniffles2.INS.1EF0M0	736	-4.63151	2	INS	4	1	4857623	4857623	4857623
Sniffles2.INS.1EF0M0	20047	-2.76154	7	INS	0	1	4857623	4857623	4857623
Sniffles2.INS.1EF3M0	438	4.77237	2	INS	2	1	4859667	4859667	4859667
Sniffles2.INS.1EF3M0	737	-7.28162	7	INS	4	1	4859667	4859667	4859667
Sniffles2.INS.1EF3M0	20161	-4.59815	6	INS	0	1	4859667	4859667	4859667
Sniffles2.INS.1FA5M0	738	-6.38678	8	INS	4	1	4949111	4949111	4949111
Sniffles2.DEL.1FFAM0	439	-3.91693	10	DEL	2	1	4951662	4952012	4951837
Sniffles2.DEL.1FFAM0	739	-6.86417	2	DEL	4	1	4951662	4952012	4951837
Sniffles2.DEL.1FFAM0	20435	-6.92528	3	DEL	0	1	4951662	4952012	4951837
Sniffles2.INS.1FA9M0	440	2.32622	1	INS	2	1	4952834	4952834	4952834
Sniffles2.INS.1FA9M0	740	-4.86171	1	INS	4	1	4952834	4952834	4952834
Sniffles2.INS.1FA9M0	20487	-6.18368	4	INS	0	1	4952834	4952834	4952834
Sniffles2.DEL.1FFBM0	741	-2.54398	2	DEL	4	1	4953074	4953446	4953260
Sniffles2.DEL.1FFBM0	20529	-4.2474	2	DEL	0	1	4953074	4953446	4953260
Sniffles2.INS.1FAAM0	441	0.426868	11	INS	2	1	4954905	4954905	4954905
Sniffles2.INS.1FAAM0	742	-6.55056	1	INS	4	1	4954905	4954905	4954905
Sniffles2.INS.1FAAM0	20626	-4.21702	8	INS	0	1	4954905	4954905	4954905
Sniffles2.INS.1FAEM0	743	-2.38235	7	INS	4	1	4956820	4956820	4956820
Sniffles2.INS.1FAEM0	20673	3.39111	7	INS	0	1	4956820	4956820	4956820
Sniffles2.INS.1FB8M0	744	-1.9697	2	INS	4	1	4968082	4968082	4968082
Sniffles2.INS.1FC1M0	442	-0.950963	2	INS	2	1	4982771	4982771	4982771
Sniffles2.INS.1FC1M0	745	7.16726	8	INS	4	1	4982771	4982771	4982771
Sniffles2.INS.1FC1M0	21096	8.50728	5	INS	0	1	4982771	4982771	4982771
Sniffles2.INS.1FC9M0	443	-1.59521	4	INS	2	1	4992050	4992050	4992050
Sniffles2.INS.1FC9M0	746	-4.24777	6	INS	4	1	4992050	4992050	4992050
Sniffles2.INS.1FC9M0	21342	-2.0319	1	INS	0	1	4992050	4992050	4992050
Sniffles2.DEL.200DM0	747	-8.41093	2	DEL	4	1	4992900	4993569	4.99323e+06
Sniffles2.DEL.200DM0	21403	-6.26671	10	DEL	0	1	4992900	4993569	4.99323e+06
Sniffles2.DEL.209AM0	444	-1.73133	9	DEL	2	1	5035904	5037705	5.0368e+06
Sniffles2.DEL.209AM0	748	-2.94215	2	DEL	4	1	5035904	5037705	5.0368e+06
Sniffles2.DEL.209AM0	21803	-3.74248	4	DEL	0	1	5035904	5037705	5.0368e+06
Sniffles2.DEL.209BM0	445	-3.92977	10	DEL	2	1	5037878	5038969	5.03842e+06
Sniffles2.DEL.209BM0	749	-5.62967	6	DEL	4	1	5037878	5038969	5.03842e+06
Sniffles2.DEL.209BM0	21910	-6.51177	3	DEL	0	1	5037878	5038969	5.03842e+06
Sniffles2.INS.2044M0	446	-2.38213	1	INS	2	1	5043382	5043382	5043382
Sniffles2.INS.2044M0	750	-4.76024	6	INS	4	1	5043382	5043382	5043382
Sniffles2.INS.2044M0	22076	-2.71173	11	INS	0	1	5043382	5043382	5043382
Sniffles2.DEL.20A7M0	447	14.1994	11	DEL	2	1	5060906	5060958	5060932
Sniffles2.DEL.20A7M0	751	-4.11897	3	DEL	4	1	5060906	5060958	5060932
Sniffles2.DEL.20A7M0	22281	-1.10675	2	DEL	0	1	5060906	5060958	5060932
Sniffles2.DEL.20ADM0	448	-1.717	1	DEL	2	1	5076915	5077016	5.07697e+06
Sniffles2.DEL.20ADM0	752	-3.80945	10	DEL	4	1	5076915	5077016	5.07697e+06
Sniffles2.DEL.20ADM0	22712	-5.54921	10	DEL	0	1	5076915	5077016	5.07697e+06
Sniffles2.DEL.20AEM0	449	-1.83996	7	DEL	2	1	5079454	5079774	5079614
Sniffles2.DEL.20AEM0	753	-3.83056	6	DEL	4	1	5079454	5079774	5079614
Sniffles2.DEL.20AEM0	22880	-5.26786	9	DEL	0	1	5079454	5079774	5079614
Sniffles2.INS.207DM0	450	-0.31057	11	INS	2	1	5081011	5081011	5081011
Sniffles2.INS.207DM0	754	-6.9843	2	INS	4	1	5081011	5081011	5081011
Sniffles2.INS.207DM0	22933	-3.05619	3	INS	0	1	5081011	5081011	5081011
Sniffles2.INS.207FM0	451	0.408478	1	INS	2	1	5083393	5083393	5083393
Sniffles2.INS.207FM0	755	-6.47153	8	INS	4	1	5083393	5083393	5083393
Sniffles2.INS.207FM0	22981	-3.30147	11	INS	0	1	5083393	5083393	5083393
Sniffles2.DEL.20AFM0	756	-1.35228	2	DEL	4	1	5088363	5088630	5.0885e+06
Sniffles2.DEL.20B0M0	757	-3.68636	2	DEL	4	1	5090480	5091129	5.0908e+06
Sniffles2.DEL.2125M0	758	-10.1967	5	DEL	4	1	5102234	5102307	5.10227e+06
Sniffles2.DEL.2128M0	759	-8.50109	2	DEL	4	1	5103110	5109942	5106526
Sniffles2.DEL.2128M0	20436	-2.35465	7	DEL	0	1	5103110	5109942	5106526
Sniffles2.INS.20D8M0	760	-11.8722	9	INS	4	1	5124061	5124061	5124061
Sniffles2.INS.20D6M0	452	-3.61266	10	INS	2	1	5124285	5124285	5124285
Sniffles2.INS.20D6M0	761	-10.3571	2	INS	4	1	5124285	5124285	5124285
Sniffles2.INS.20D6M0	20581	-7.421	10	INS	0	1	5124285	5124285	5124285
Sniffles2.INS.20D7M0	762	3.70571	10	INS	4	1	5125206	5125206	5125206
Sniffles2.DEL.2130M0	763	-6.60246	4	DEL	4	1	5125814	5126299	5.12606e+06
Sniffles2.INS.20DFM0	764	-4.5852	11	INS	4	1	5131651	5131651	5131651
Sniffles2.INS.20DFM0	20713	-5.26827	8	INS	0	1	5131651	5131651	5131651
Sniffles2.INS.20E6M0	453	-1.31805	4	INS	2	1	5135599	5135599	5135599
Sniffles2.INS.20E6M0	765	-0.433473	3	INS	4	1	5135599	5135599	5135599
Sniffles2.INS.20E6M0	20871	-1.8347	7	INS	0	1	5135599	5135599	5135599
Sniffles2.DEL.2132M0	766	-2.88052	4	DEL	4	1	5137237	5137328	5.13728e+06
Sniffles2.DEL.2132M0	20976	-4.69574	3	DEL	0	1	5137237	5137328	5.13728e+06
Sniffles2.DEL.2137M0	21152	-2.16502	3	DEL	0	1	5147309	5149148	5.14823e+06
Sniffles2.INS.20F5M0	767	-5.85921	5	INS	4	1	5153249	5153249	5153249
Sniffles2.DEL.213DM0	454	-1.74993	11	DEL	2	1	5154874	5155344	5155109
Sniffles2.DEL.213DM0	768	-5.76979	2	DEL	4	1	5154874	5155344	5155109
Sniffles2.DEL.213DM0	21284	-5.13467	3	DEL	0	1	5154874	5155344	5155109
Sniffles2.INS.20FBM0	770	-6.31196	2	INS	4	1	5155628	5155628	5155628
Sniffles2.INS.20FBM0	21404	-5.41941	1	INS	0	1	5155628	5155628	5155628
Sniffles2.DEL.213EM0	455	-2.04029	10	DEL	2	1	5155624	5155676	5155650
Sniffles2.DEL.213EM0	769	-5.86427	6	DEL	4	1	5155624	5155676	5155650
Sniffles2.DEL.213EM0	21343	-5.82326	7	DEL	0	1	5155624	5155676	5155650
Sniffles2.DEL.2143M0	456	0.674334	5	DEL	2	1	5161552	5161627	5.16159e+06
Sniffles2.DEL.2143M0	771	-5.94492	2	DEL	4	1	5161552	5161627	5.16159e+06
Sniffles2.DEL.2143M0	21544	-4.39315	3	DEL	0	1	5161552	5161627	5.16159e+06
Sniffles2.DEL.2145M0	772	-5.64733	6	DEL	4	1	5161755	5165798	5.16378e+06
Sniffles2.DEL.2145M0	21603	-5.97237	3	DEL	0	1	5161755	5165798	5.16378e+06
Sniffles2.DEL.214FM0	773	-7.96486	9	DEL	4	1	5168170	5173510	5170840
Sniffles2.DEL.214FM0	21698	-0.785423	7	DEL	0	1	5168170	5173510	5170840
Sniffles2.DEL.2158M0	457	-1.93721	9	DEL	2	1	5174629	5175378	5.175e+06
Sniffles2.DEL.2158M0	774	-1.77205	3	DEL	4	1	5174629	5175378	5.175e+06
Sniffles2.DEL.2158M0	21805	-1.74684	3	DEL	0	1	5174629	5175378	5.175e+06
Sniffles2.DEL.2169M0	458	-1.45598	8	DEL	2	1	5195601	5195841	5195721
Sniffles2.DEL.2169M0	775	3.56135	1	DEL	4	1	5195601	5195841	5195721
Sniffles2.DEL.2169M0	22283	3.57655	1	DEL	0	1	5195601	5195841	5195721
Sniffles2.INS.2176M0	459	5.57157	8	INS	2	1	5198293	5198293	5198293
Sniffles2.INS.2176M0	776	1.77997	2	INS	4	1	5198293	5198293	5198293
Sniffles2.INS.2176M0	22339	1.14433	2	INS	0	1	5198293	5198293	5198293
Sniffles2.DEL.21DEM0	460	-0.643275	4	DEL	2	1	5200341	5202816	5.20158e+06
Sniffles2.DEL.21DEM0	777	-6.04235	2	DEL	4	1	5200341	5202816	5.20158e+06
Sniffles2.DEL.21DEM0	22497	-4.43383	6	DEL	0	1	5200341	5202816	5.20158e+06
Sniffles2.DEL.21DFM0	461	-0.897965	2	DEL	2	1	5204080	5204218	5204149
Sniffles2.DEL.21DFM0	778	-5.07154	6	DEL	4	1	5204080	5204218	5204149
Sniffles2.DEL.21DFM0	22543	0.700607	3	DEL	0	1	5204080	5204218	5204149
Sniffles2.DEL.21E0M0	462	-0.373009	8	DEL	2	1	5207067	5207471	5207269
Sniffles2.DEL.21E0M0	779	-3.51247	9	DEL	4	1	5207067	5207471	5207269
Sniffles2.DEL.21E0M0	22659	1.30601	11	DEL	0	1	5207067	5207471	5207269
Sniffles2.INS.217CM0	463	1.40189	4	INS	2	1	5207301	5207301	5207301
Sniffles2.INS.217CM0	780	-6.72658	9	INS	4	1	5207301	5207301	5207301
Sniffles2.INS.217CM0	22714	-7.95243	7	INS	0	1	5207301	5207301	5207301
Sniffles2.DEL.21E1M0	464	-0.498721	5	DEL	2	1	5208953	5209007	5208980
Sniffles2.DEL.21E1M0	781	-5.59044	6	DEL	4	1	5208953	5209007	5208980
Sniffles2.DEL.21E1M0	22766	-5.58297	3	DEL	0	1	5208953	5209007	5208980
Sniffles2.DEL.21E4M0	465	-3.57997	2	DEL	2	1	5216566	5218938	5217752
Sniffles2.DEL.21E4M0	782	-7.8959	10	DEL	4	1	5216566	5218938	5217752
Sniffles2.DEL.21E4M0	22983	-6.18392	2	DEL	0	1	5216566	5218938	5217752
Sniffles2.DEL.21EEM0	783	-2.84443	10	DEL	4	1	5227232	5232134	5229683
Sniffles2.DEL.21EEM0	23335	-4.50527	8	DEL	0	1	5227232	5232134	5229683
Sniffles2.DEL.21EFM0	784	-5.75717	7	DEL	4	1	5230212	5230309	5.23026e+06
Sniffles2.INS.219EM0	785	-7.67567	2	INS	4	1	5234102	5234102	5234102
Sniffles2.INS.219EM0	23504	-5.40089	10	INS	0	1	5234102	5234102	5234102
Sniffles2.INS.219FM0	466	-0.977667	11	INS	2	1	5235918	5235918	5235918
Sniffles2.INS.219FM0	786	1.86502	1	INS	4	1	5235918	5235918	5235918
Sniffles2.INS.219FM0	23620	-2.78083	8	INS	0	1	5235918	5235918	5235918
Sniffles2.INS.21A0M0	467	-3.48523	2	INS	2	1	5237882	5237882	5237882
Sniffles2.INS.21A0M0	787	-5.74079	2	INS	4	1	5237882	5237882	5237882
Sniffles2.INS.21A0M0	23731	-5.27711	3	INS	0	1	5237882	5237882	5237882
Sniffles2.DEL.21F3M0	788	2.9497	2	DEL	4	1	5238685	5240001	5239343
Sniffles2.DEL.21F3M0	23789	4.01712	2	DEL	0	1	5238685	5240001	5239343
Sniffles2.DEL.21F6M0	789	-3.74643	7	DEL	4	1	5245493	5245558	5.24553e+06
Sniffles2.INS.21AEM0	468	0.477795	1	INS	2	1	5246356	5246356	5246356
Sniffles2.INS.21AEM0	790	-8.76893	2	INS	4	1	5246356	5246356	5246356
Sniffles2.INS.21AEM0	23909	-8.8301	7	INS	0	1	5246356	5246356	5246356
Sniffles2.DEL.21F7M0	791	-4.47418	4	DEL	4	1	5248094	5248194	5248144
Sniffles2.DEL.21F7M0	24026	-4.56323	11	DEL	0	1	5248094	5248194	5248144
Sniffles2.INS.21B3M0	792	-0.825549	2	INS	4	1	5255475	5255475	5255475
Sniffles2.INS.21B5M0	469	4.16539	5	INS	2	1	5258210	5258210	5258210
Sniffles2.INS.21B5M0	793	-3.70886	2	INS	4	1	5258210	5258210	5258210
Sniffles2.INS.21B5M0	24150	-1.31292	2	INS	0	1	5258210	5258210	5258210
Sniffles2.DEL.21F8M0	794	-7.86383	9	DEL	4	1	5259805	5260152	5.25998e+06
Sniffles2.DEL.21FAM0	470	0.500277	9	DEL	2	1	5261569	5261916	5.26174e+06
Sniffles2.DEL.21FAM0	795	-3.37382	2	DEL	4	1	5261569	5261916	5.26174e+06
Sniffles2.DEL.21FAM0	24369	-7.09681	9	DEL	0	1	5261569	5261916	5.26174e+06
Sniffles2.INS.21BBM0	471	2.35835	10	INS	2	1	5276023	5276023	5276023
Sniffles2.INS.21BBM0	24545	-3.50652	5	INS	0	1	5276023	5276023	5276023
Sniffles2.INS.21CCM0	796	1.07054	2	INS	4	1	5283227	5283227	5283227
Sniffles2.INS.21CCM0	24842	-1.06972	10	INS	0	1	5283227	5283227	5283227
Sniffles2.DEL.21FFM0	797	-5.11609	2	DEL	4	1	5283521	5288059	5285790
Sniffles2.INS.21D1M0	798	-8.05017	2	INS	4	1	5290361	5290361	5290361
Sniffles2.DEL.2202M0	799	-1.53139	1	DEL	4	1	5291608	5291859	5.29173e+06
Sniffles2.DEL.2202M0	25027	-3.51123	1	DEL	0	1	5291608	5291859	5.29173e+06
Sniffles2.DEL.2201M0	800	-7.40008	6	DEL	4	1	5292177	5292890	5.29253e+06
Sniffles2.DEL.2204M0	801	-3.26849	2	DEL	4	1	5293562	5293911	5.29374e+06
Sniffles2.DEL.2205M0	802	-3.59864	7	DEL	4	1	5295129	5295443	5295286
Sniffles2.DEL.2205M0	25426	-0.376801	9	DEL	0	1	5295129	5295443	5295286
Sniffles2.DEL.2264M0	803	-5.39389	9	DEL	4	1	5298906	5299785	5.29935e+06
Sniffles2.INS.2219M0	472	-6.50849	11	INS	2	1	5299957	5299957	5299957
Sniffles2.INS.2219M0	804	-7.71907	4	INS	4	1	5299957	5299957	5299957
Sniffles2.INS.2219M0	25650	-5.2461	8	INS	0	1	5299957	5299957	5299957
Sniffles2.INS.221AM0	473	2.2022	8	INS	2	1	5302080	5302080	5302080
Sniffles2.INS.221AM0	805	2.49243	8	INS	4	1	5302080	5302080	5302080
Sniffles2.INS.221AM0	25709	4.37376	8	INS	0	1	5302080	5302080	5302080
Sniffles2.DEL.2269M0	806	-7.54749	9	DEL	4	1	5306553	5306709	5306631
Sniffles2.DEL.2269M0	25828	-7.30317	1	DEL	0	1	5306553	5306709	5306631
Sniffles2.DEL.226BM0	807	-1.74218	7	DEL	4	1	5309134	5309676	5309405
Sniffles2.DEL.226BM0	25885	-1.61517	2	DEL	0	1	5309134	5309676	5309405
Sniffles2.DEL.226DM0	474	-2.48561	1	DEL	2	1	5315213	5315455	5315334
Sniffles2.DEL.226DM0	808	-0.509794	3	DEL	4	1	5315213	5315455	5315334
Sniffles2.DEL.226DM0	26005	0.698175	3	DEL	0	1	5315213	5315455	5315334
[truncated: 74,924 more rows]

[truncated: 17 more sheets: Figure 3b, Figure 3c, Figure 3d, Figure 4, Supplementary Figure 1, Supplementary Figure 2, Supplementary Figure 3, Supplementary Figure 4, Supplementary Figure 5, Supplementary Figure 6, Supplementary Figure 7, Supplementary Figure 8, Supplementary Figure 9, Supplemetnary Figure 10, Supplementary Figure 11, Supplemetnary Figure 12, Supplementary Figure 13]
